# Supplementary material for: 3-Hy­droxy-1,2-dimeth­oxyxanthone
Source: Acta Crystallogr Sect E Struct Rep Online. 2011 Jun 18;67(Pt 7):o1667. doi: 10.1107/S160053681102160X (PMC3151837; doi:10.1107/S160053681102160X)
Supplement: Supplementary file 2 [file e-67-o1667-Isup2.hkl]

# 
# h,k,l, Fc-squared, Fo-squared, sigma(Fo-squared) and status flag 
# 
data_I
_shelx_title ' a10401a in P-1' 
_shelx_refln_list_code          4 
_shelx_F_calc_maximum      129.18 
_exptl_crystal_F_000       284.00 
_reflns_d_resolution_high  0.8410 
 
loop_ 
 _symmetry_equiv_pos_as_xyz 
 'x, y, z' 
 '-x, -y, -z' 
 
_cell_length_a     7.3384 
_cell_length_b     7.8238 
_cell_length_c    11.9638 
_cell_angle_alpha  94.634 
_cell_angle_beta   93.561 
_cell_angle_gamma 115.027 
 
_shelx_F_squared_multiplier     1.000 
 
loop_ 
 _refln_index_h 
 _refln_index_k 
 _refln_index_l 
 _refln_F_squared_calc 
 _refln_F_squared_meas 
 _refln_F_squared_sigma 
 _refln_observed_status 
   1   0   0      268.88      269.04      3.43 o 
   2   0   0    16687.52    16833.50     92.28 o 
   3   0   0      328.99      412.53      5.02 o 
   4   0   0     2085.64     2251.93     16.18 o 
   5   0   0      175.29      168.23      3.47 o 
   6   0   0       77.01       57.08      2.13 o 
   7   0   0        8.52        6.63      0.84 o 
  -8   1   0      138.17      116.37      3.63 o 
  -7   1   0       32.47       27.23      1.65 o 
  -6   1   0     1094.26     1060.66     10.60 o 
  -5   1   0       35.32       34.87      1.61 o 
  -4   1   0     4046.66     4658.13     28.49 o 
  -3   1   0       51.65       57.06      1.51 o 
  -2   1   0    11688.41     7758.50     43.79 o 
  -1   1   0       22.22       25.32      0.58 o 
   0   1   0     3022.90     2118.49     11.65 o 
   1   1   0       12.16       15.30      0.88 o 
   2   1   0        6.60        6.18      0.46 o 
   3   1   0        6.95        7.13      0.50 o 
   4   1   0        4.14        4.24      0.48 o 
   5   1   0        2.13        1.65      0.52 o 
   6   1   0        7.73        6.24      0.76 o 
   7   1   0        0.00       -0.30      0.32 o 
  -8   2   0      112.79       90.01      3.09 o 
  -7   2   0        6.47        8.67      1.04 o 
  -6   2   0      138.82      143.94      3.51 o 
  -5   2   0        0.65        0.44      0.44 o 
  -4   2   0        1.06        2.77      0.48 o 
  -3   2   0       61.33       70.53      1.53 o 
  -2   2   0       11.83        6.55      0.30 o 
  -1   2   0        0.79        1.57      0.30 o 
   0   2   0     1414.72     1489.70      6.99 o 
   1   2   0       73.65       76.27      2.35 o 
   2   2   0        1.24        1.22      0.30 o 
   3   2   0       41.27       38.51      1.18 o 
   4   2   0       10.80        8.71      0.62 o 
   5   2   0        0.25        0.42      0.34 o 
   6   2   0        0.35        0.48      0.38 o 
  -8   3   0        0.14       -0.22      0.56 o 
  -7   3   0        3.14        3.43      0.78 o 
  -6   3   0       34.22       34.45      1.69 o 
  -5   3   0       71.13       75.65      2.17 o 
  -4   3   0       62.52       47.84      1.28 o 
  -3   3   0      258.30      256.11      2.27 o 
  -2   3   0      701.83      795.76      4.56 o 
  -1   3   0      162.88      161.36      1.63 o 
   0   3   0      171.94      161.14      4.30 o 
   1   3   0        6.56        6.61      0.46 o 
   2   3   0        0.43        0.04      0.32 o 
   3   3   0       72.55       71.48      1.59 o 
   4   3   0        0.40        0.36      0.34 o 
   5   3   0        4.86        4.61      0.57 o 
   6   3   0        0.27        0.16      0.34 o 
  -8   4   0        6.06        8.91      1.08 o 
  -7   4   0       27.20       25.52      1.47 o 
  -6   4   0       22.55       23.83      1.35 o 
  -5   4   0        0.07        0.00      0.26 o 
  -4   4   0       15.24       15.78      0.64 o 
  -3   4   0       48.74       48.47      1.18 o 
  -2   4   0       59.35       47.78      1.02 o 
  -1   4   0      242.77      243.60      2.35 o 
   0   4   0       53.08       62.14      2.23 o 
   1   4   0      111.17      111.83      1.73 o 
   2   4   0       13.69       16.91      0.88 o 
   3   4   0       15.18       14.28      0.82 o 
   4   4   0        0.79        0.52      0.40 o 
   5   4   0        3.60        3.01      0.49 o 
  -8   5   0        0.49        3.59      0.48 o 
  -7   5   0        0.18        0.24      0.34 o 
  -6   5   0        1.10        0.22      0.38 o 
  -5   5   0        4.66        4.52      0.52 o 
  -4   5   0       26.70       28.05      0.96 o 
  -3   5   0        6.53        5.28      0.58 o 
  -2   5   0        0.09        1.18      0.46 o 
  -1   5   0        0.55       -0.12      0.40 o 
   0   5   0        1.24        0.98      0.34 o 
   1   5   0       18.96       17.43      0.80 o 
   2   5   0        1.78        2.11      0.44 o 
   3   5   0      111.39      114.40      2.35 o 
   4   5   0       11.59       13.47      0.96 o 
  -8   6   0        3.13        6.51      0.80 o 
  -7   6   0       20.01       21.56      1.67 o 
  -6   6   0       30.05       28.59      1.83 o 
  -5   6   0        0.45        0.32      0.80 o 
  -4   6   0      183.99      176.94      3.75 o 
  -3   6   0       57.94       61.02      2.41 o 
  -2   6   0      583.06      600.02      7.79 o 
  -1   6   0      425.30      433.84      3.88 o 
   0   6   0      203.19      198.43      3.37 o 
   1   6   0      573.93      614.80      5.26 o 
   2   6   0       73.62       85.33      5.40 o 
   3   6   0      263.59      281.07      4.06 o 
  -7   7   0       14.60       19.25      1.59 o 
  -6   7   0      265.77      272.25      5.40 o 
  -5   7   0      225.85      233.54      4.80 o 
  -4   7   0      398.62      395.69      6.38 o 
  -3   7   0      495.04      458.13      6.73 o 
  -2   7   0       57.17       68.36      3.01 o 
  -1   7   0      355.68      410.41      6.51 o 
   0   7   0        1.28        3.19      0.80 o 
   1   7   0       88.57       84.87      2.75 o 
   2   7   0        0.43        2.75      0.82 o 
  -7   8   0       42.13       44.05      2.45 o 
  -6   8   0        1.97        1.02      1.06 o 
  -5   8   0        9.24        7.25      1.22 o 
  -4   8   0        4.38        3.85      1.77 o 
  -3   8   0        2.09        2.05      1.00 o 
  -2   8   0       15.73       15.04      1.41 o 
  -1   8   0       12.16       13.17      1.28 o 
   0   8   0        0.00        1.10      0.54 o 
  -5   9   0       11.57       12.65      1.97 o 
  -4   9   0        7.45        6.95      1.35 o 
  -3   9   0        3.28        3.25      1.00 o 
  -2   9   0        0.70        1.47      0.72 o 
   2  -9   1       15.09       18.11      1.71 o 
   3  -9   1        0.57        0.60      0.92 o 
   4  -9   1        1.63        1.33      1.12 o 
   5  -9   1        0.69       -0.68      1.43 o 
   0  -8   1        1.11        2.31      0.72 o 
   1  -8   1        3.33        5.00      0.92 o 
   2  -8   1        8.03        5.66      1.10 o 
   3  -8   1        2.02        2.07      1.12 o 
   4  -8   1        6.26        7.41      1.97 o 
   5  -8   1       18.01       16.54      1.61 o 
   6  -8   1        0.15       -1.00      0.92 o 
   7  -8   1       38.65       35.28      2.25 o 
  -2  -7   1        0.17        2.23      0.94 o 
  -1  -7   1        1.42        1.65      0.64 o 
   0  -7   1        4.31        6.24      1.00 o 
   1  -7   1       91.42      109.00      3.49 o 
   2  -7   1        9.67        8.29      1.53 o 
   3  -7   1      556.10      605.34      8.67 o 
   4  -7   1       40.66       33.81      1.97 o 
   5  -7   1      707.69      720.97      8.99 o 
   6  -7   1        0.37        1.33      1.20 o 
   7  -7   1      336.72      367.46      6.81 o 
  -3  -6   1      103.72      111.79      2.51 o 
  -2  -6   1       35.38       37.30      1.33 o 
  -1  -6   1      564.34      603.33      7.63 o 
   0  -6   1        9.90       11.38      1.22 o 
   1  -6   1     1261.59     1322.25     12.11 o 
   2  -6   1       12.46        9.72      1.37 o 
   3  -6   1     1053.03     1134.53     11.30 o 
   4  -6   1        5.90        5.96      1.12 o 
   5  -6   1      159.13      166.42      3.92 o 
   6  -6   1       10.25       10.16      1.28 o 
   7  -6   1       28.19       31.20      1.91 o 
   8  -6   1        2.22        5.18      0.88 o 
  -4  -5   1        2.07        2.54      0.61 o 
  -3  -5   1      162.57      176.20      2.93 o 
  -2  -5   1        0.02        0.00      0.32 o 
  -1  -5   1      112.99      119.98      1.95 o 
   0  -5   1        0.83        0.42      0.32 o 
   1  -5   1        2.96        2.33      0.40 o 
   2  -5   1       82.05       82.10      1.37 o 
   3  -5   1       57.75       56.84      1.22 o 
   4  -5   1        5.02        5.90      0.58 o 
   5  -5   1       16.45       17.99      0.80 o 
   6  -5   1        6.27        4.30      0.50 o 
   7  -5   1        0.38        1.29      0.56 o 
  -5  -4   1        6.69        4.91      0.68 o 
  -4  -4   1        6.84        5.94      2.48 o 
  -3  -4   1        0.01       -0.16      0.30 o 
  -2  -4   1        4.07        3.43      0.44 o 
  -1  -4   1        7.40        6.67      0.50 o 
   0  -4   1        3.57        4.32      0.38 o 
   1  -4   1        0.11        0.20      0.28 o 
   2  -4   1      246.72      268.08      2.37 o 
   3  -4   1       20.03       21.88      0.74 o 
   4  -4   1      111.75      126.03      2.59 o 
   5  -4   1        7.44        7.33      0.50 o 
   6  -4   1       16.86       19.23      1.16 o 
   7  -4   1        1.25        1.89      0.58 o 
   8  -4   1        0.67        1.18      0.58 o 
  -6  -3   1        2.05        1.75      0.48 o 
  -5  -3   1        0.01        0.02      0.29 o 
  -4  -3   1       21.92       19.43      0.95 o 
  -3  -3   1       10.17       11.18      0.70 o 
  -2  -3   1      127.73      138.98      1.99 o 
  -1  -3   1       19.13       18.85      0.66 o 
   0  -3   1      217.43      218.48      2.27 o 
   1  -3   1        4.59        3.75      0.34 o 
   2  -3   1      286.59      303.67      2.27 o 
   3  -3   1        7.91       12.73      0.68 o 
   4  -3   1       21.00       18.07      0.90 o 
   5  -3   1        2.74        2.07      0.44 o 
   6  -3   1        0.96        1.69      0.46 o 
   7  -3   1       14.85       13.19      1.14 o 
   8  -3   1        0.04        0.86      0.50 o 
  -6  -2   1        1.25        1.26      0.46 o 
  -5  -2   1       12.91       11.31      0.75 o 
  -4  -2   1       20.77       18.67      0.82 o 
  -3  -2   1       37.31       33.52      1.14 o 
  -2  -2   1       92.09       79.65      1.28 o 
  -1  -2   1      107.81       95.99      1.08 o 
   0  -2   1      171.95      167.75      1.41 o 
   1  -2   1       28.58       29.19      0.50 o 
   2  -2   1      178.36      160.60      2.59 o 
   3  -2   1       24.41       25.70      0.92 o 
   4  -2   1       11.27       10.98      0.76 o 
   5  -2   1      156.74      171.14      3.37 o 
   6  -2   1       32.40       34.98      1.67 o 
   7  -2   1        3.00        2.75      0.74 o 
   8  -2   1       41.87       37.67      2.03 o 
  -7  -1   1        0.03        0.24      0.38 o 
  -6  -1   1        1.89        1.63      0.52 o 
  -5  -1   1        0.25        0.46      0.44 o 
  -4  -1   1       22.73       18.52      0.83 o 
  -3  -1   1       88.20       80.48      2.91 o 
  -2  -1   1       31.44       39.60      5.52 o 
  -1  -1   1      828.93      846.93      3.65 o 
   0  -1   1        2.38        2.95      0.16 o 
   1  -1   1       92.83       97.80      0.86 o 
   2  -1   1       13.18       15.24      0.64 o 
   3  -1   1       18.06       16.38      0.86 o 
   4  -1   1      773.40      890.42      8.27 o 
   5  -1   1       73.32       73.50      2.21 o 
   6  -1   1      423.15      370.51      5.56 o 
   7  -1   1       27.37       23.53      1.49 o 
   8  -1   1      158.67      108.02      3.25 o 
  -7   0   1        0.61       -0.06      0.36 o 
  -6   0   1       37.84       32.95      1.71 o 
  -5   0   1        5.62        6.83      0.86 o 
  -4   0   1      247.92      235.15      3.83 o 
  -3   0   1      150.70      159.88      2.71 o 
  -2   0   1      488.74      513.09     25.28 o 
  -1   0   1     1987.45     1951.49     25.86 o 
   0   0   1     1088.73      711.82    122.49 o 
   1   0   1     3827.60     2915.03     17.91 o 
   2   0   1     7354.38     7330.02     41.44 o 
   3   0   1      461.35      639.17      6.77 o 
   4   0   1     1413.21     1568.42     12.61 o 
   5   0   1      110.50       99.28      2.59 o 
   6   0   1      224.41      175.12      3.71 o 
   7   0   1        0.36        0.18      0.36 o 
  -8   1   1        1.53        1.24      0.64 o 
  -7   1   1       16.23       13.99      1.28 o 
  -6   1   1        0.37       -0.60      0.74 o 
  -5   1   1       77.30       81.35      2.43 o 
  -4   1   1      492.90      589.14      6.46 o 
  -3   1   1      240.00      272.65      3.51 o 
  -2   1   1     1924.12     1718.12     11.00 o 
  -1   1   1      152.54      164.64      1.79 o 
   0   1   1     1460.51     1092.55     45.51 o 
   1   1   1      265.43      245.94      6.20 o 
   2   1   1       98.51      105.87      1.67 o 
   3   1   1        9.34       10.88      0.58 o 
   4   1   1       43.56       50.39      1.99 o 
   5   1   1        0.05       -0.16      0.48 o 
   6   1   1        6.39        5.20      0.72 o 
   7   1   1        0.07       -0.22      0.30 o 
  -8   2   1        9.78        8.35      1.10 o 
  -7   2   1        3.17        3.92      0.74 o 
  -6   2   1       11.67       10.12      1.00 o 
  -5   2   1       21.29       18.39      1.14 o 
  -3   2   1      145.80      110.35      1.79 o 
  -2   2   1     1622.67     1538.39      7.11 o 
  -1   2   1       44.03       52.14      0.80 o 
   0   2   1       92.36       98.38      5.08 o 
   1   2   1        9.91        6.99      0.38 o 
   2   2   1      210.21      228.82      2.87 o 
   3   2   1        1.34        0.48      0.30 o 
   4   2   1        3.70        3.90      0.48 o 
   5   2   1       13.42        9.62      0.84 o 
   6   2   1        0.01       -0.28      0.26 o 
  -8   3   1        4.54        4.36      0.88 o 
  -7   3   1        0.19        0.52      0.58 o 
  -6   3   1        2.30        2.27      0.66 o 
  -5   3   1        0.61        1.61      0.46 o 
  -4   3   1       33.49       36.12      1.29 o 
  -3   3   1        9.82        9.14      0.46 o 
  -2   3   1       86.94      115.31      1.45 o 
  -1   3   1      334.52      455.76     21.94 o 
   0   3   1       94.29       99.48      5.14 o 
   1   3   1       90.83       81.48      1.24 o 
   2   3   1        0.63        0.84      0.28 o 
   3   3   1       74.27       82.24      2.13 o 
   4   3   1        1.31        0.94      0.36 o 
   5   3   1        4.07        3.31      0.50 o 
   6   3   1        0.00        0.34      0.32 o 
  -8   4   1        2.40        2.27      0.74 o 
  -7   4   1        2.78        5.24      1.10 o 
  -6   4   1        0.13       -0.22      0.46 o 
  -5   4   1       12.18       13.27      0.68 o 
  -4   4   1        4.50        5.24      0.46 o 
  -3   4   1       41.31       40.92      1.02 o 
  -2   4   1       48.99       46.62      1.04 o 
  -1   4   1        8.67        9.12      0.58 o 
   0   4   1       27.83       26.74      0.90 o 
   1   4   1        0.21        1.12      0.36 o 
   2   4   1        4.13        3.87      0.46 o 
   3   4   1        4.70        4.34      0.52 o 
   4   4   1        0.01       -0.08      0.30 o 
   5   4   1        1.64        2.19      0.44 o 
  -8   5   1        0.01        0.04      0.64 o 
  -7   5   1        1.13        0.98      0.42 o 
  -6   5   1        3.48        4.04      0.54 o 
  -5   5   1        2.01        2.85      0.48 o 
  -4   5   1       30.40       30.66      1.06 o 
  -3   5   1        7.15        9.76      0.70 o 
  -2   5   1        5.47        6.47      0.66 o 
  -1   5   1        0.45        0.28      0.38 o 
   0   5   1        1.76        1.79      0.48 o 
   1   5   1        2.77        2.73      0.42 o 
   2   5   1       10.53       10.92      0.76 o 
   3   5   1        8.23        8.65      0.70 o 
   4   5   1        4.70        4.50      0.56 o 
  -8   6   1        3.81        6.91      0.84 o 
  -7   6   1        0.00        0.34      0.66 o 
  -6   6   1        3.54        2.63      0.56 o 
  -5   6   1       20.52       22.71      1.06 o 
  -4   6   1        2.77        3.47      0.62 o 
  -3   6   1      121.14      116.95      1.97 o 
  -2   6   1        3.00        2.59      0.58 o 
  -1   6   1      130.80      137.71      2.19 o 
   0   6   1      143.94      136.97      2.17 o 
   1   6   1       38.45       35.52      1.20 o 
   2   6   1       74.38       75.97      1.91 o 
   3   6   1        0.74        2.35      0.46 o 
  -7   7   1       82.18       88.14      3.11 o 
  -6   7   1       26.35       26.50      1.77 o 
  -5   7   1      163.33      153.31      3.75 o 
  -4   7   1       54.36       47.72      2.29 o 
  -3   7   1       86.85       73.93      2.63 o 
  -2   7   1      119.02      122.81      3.45 o 
  -1   7   1        2.66        2.93      0.76 o 
   0   7   1       35.18       33.03      1.73 o 
   1   7   1        0.32        0.98      0.56 o 
   2   7   1        1.07        2.07      0.62 o 
  -7   8   1        1.62        0.80      0.96 o 
  -6   8   1        0.02       -0.38      0.88 o 
  -5   8   1        0.54        0.08      0.84 o 
  -4   8   1       27.80       30.32      2.39 o 
  -3   8   1        0.01       -0.12      0.76 o 
  -2   8   1       21.56       18.97      1.53 o 
  -1   8   1       17.10       19.86      1.53 o 
   0   8   1       18.87       18.45      1.43 o 
  -5   9   1       14.30       17.57      2.39 o 
  -4   9   1        0.13       -0.38      0.98 o 
  -3   9   1       20.41       24.25      1.79 o 
   2  -9   2       19.58       23.23      1.97 o 
   3  -9   2        2.71        2.55      1.14 o 
   4  -9   2       25.15       21.60      2.03 o 
   5  -9   2        1.19        0.36      1.47 o 
   0  -8   2        1.13        1.22      0.64 o 
   1  -8   2        4.68        5.24      0.96 o 
   2  -8   2        0.24       -0.50      0.78 o 
   3  -8   2        4.65        3.47      1.31 o 
   4  -8   2       16.01       21.80      2.57 o 
   5  -8   2        3.04        1.71      1.06 o 
   6  -8   2       26.94       25.12      2.05 o 
   7  -8   2       15.69       11.81      1.63 o 
  -2  -7   2       15.24       15.12      1.43 o 
  -1  -7   2        0.07        1.71      0.62 o 
   0  -7   2       86.52       89.33      2.97 o 
   1  -7   2       13.36       14.80      1.51 o 
   2  -7   2       60.83       58.41      2.71 o 
   3  -7   2       19.21       16.78      1.67 o 
   4  -7   2       25.02       21.10      1.71 o 
   5  -7   2       41.55       42.36      2.29 o 
   6  -7   2        0.29       -0.08      1.10 o 
   7  -7   2       71.42       77.64      3.25 o 
  -3  -6   2        1.01        1.28      0.56 o 
  -2  -6   2       24.92       30.70      1.87 o 
  -1  -6   2       25.26       25.12      1.57 o 
   0  -6   2        0.05        0.18      0.70 o 
   1  -6   2      148.29      149.34      3.65 o 
   2  -6   2        0.02        0.80      1.06 o 
   3  -6   2      100.98      103.00      3.19 o 
   4  -6   2        0.77        1.12      0.98 o 
   5  -6   2      104.64      116.47      3.33 o 
   6  -6   2        0.73        1.49      0.84 o 
   7  -6   2        3.59        4.18      0.88 o 
  -4  -5   2        6.29        5.61      1.91 o 
  -3  -5   2       53.33       46.58      5.28 o 
  -2  -5   2       31.52       30.70      1.08 o 
  -1  -5   2       82.65       74.91      1.47 o 
   0  -5   2      108.22      107.88      1.61 o 
   1  -5   2       10.05       13.15      1.37 o 
   2  -5   2      248.43      255.47      4.50 o 
   3  -5   2      135.49      126.43      3.03 o 
   4  -5   2        6.62        8.63      1.10 o 
   5  -5   2       93.66       88.42      2.73 o 
   6  -5   2        7.30        7.71      0.94 o 
   7  -5   2       29.48       32.20      1.69 o 
   8  -5   2        6.32        9.30      0.76 o 
  -5  -4   2        1.52        1.31      0.38 o 
  -4  -4   2       18.70       17.26      5.40 o 
  -3  -4   2       17.68       17.00      0.85 o 
  -2  -4   2        2.17        2.35      0.44 o 
  -1  -4   2      155.97      177.85      2.13 o 
   0  -4   2       15.77       17.13      0.64 o 
   1  -4   2      267.47      264.08      3.90 o 
   2  -4   2      314.98      382.34      4.00 o 
   3  -4   2       39.17       38.07      0.86 o 
   4  -4   2      134.37      186.28      6.14 o 
   5  -4   2       12.65       11.62      0.62 o 
   6  -4   2       11.17       11.50      0.96 o 
   7  -4   2       33.90       39.79      1.89 o 
   8  -4   2        0.00        1.12      0.56 o 
  -6  -3   2        4.25        3.25      0.68 o 
  -5  -3   2       25.22       19.92      1.05 o 
  -4  -3   2       92.23       97.10     16.35 o 
  -3  -3   2       17.71       22.89      0.95 o 
  -2  -3   2      307.38      317.35      2.93 o 
  -1  -3   2        5.09        5.32      0.28 o 
   0  -3   2      263.35      305.70      4.86 o 
   1  -3   2      570.45      556.99      3.37 o 
   2  -3   2      269.61      283.52      2.09 o 
   3  -3   2      266.41      260.29      3.39 o 
   4  -3   2        1.02        2.21      0.38 o 
   5  -3   2       61.28       60.39      1.89 o 
   6  -3   2        0.20       -0.10      0.34 o 
   7  -3   2       12.68       14.40      1.18 o 
   8  -3   2        0.00        0.34      0.44 o 
  -6  -2   2       12.22        8.81      0.94 o 
  -5  -2   2       21.35       19.53      2.07 o 
  -4  -2   2      111.90       97.52      3.42 o 
  -3  -2   2        5.55        4.81      0.46 o 
  -2  -2   2       18.81       17.51      2.87 o 
  -1  -2   2        5.27        3.70      1.48 o 
   0  -2   2      657.77      768.47      6.24 o 
   1  -2   2      587.79      572.21      4.88 o 
   2  -2   2       26.81       27.93      0.56 o 
   3  -2   2        1.33        1.37      0.30 o 
   4  -2   2        1.69        1.00      0.36 o 
   5  -2   2       19.58       17.71      1.08 o 
   6  -2   2        0.03        0.08      0.48 o 
   7  -2   2       11.33        9.72      1.00 o 
   8  -2   2        0.03        0.20      0.48 o 
  -7  -1   2        1.49        1.55      0.48 o 
  -6  -1   2        1.38        1.65      0.56 o 
  -5  -1   2        0.02       -0.60      0.40 o 
  -4  -1   2       11.26        9.49      1.29 o 
  -3  -1   2       29.42       28.29      1.64 o 
  -2  -1   2       61.76       64.72      3.02 o 
  -1  -1   2      256.71      213.76      7.21 o 
   0  -1   2        0.10        1.11      0.13 o 
   1  -1   2      621.05      694.61      3.70 o 
   2  -1   2       87.73       98.84      1.75 o 
   3  -1   2       98.65      103.36      2.07 o 
   4  -1   2        6.65        7.93      0.94 o 
   5  -1   2       46.17       41.68      1.67 o 
   6  -1   2        1.55        1.24      0.54 o 
   7  -1   2        4.08        3.25      0.64 o 
   8  -1   2        2.95        2.19      0.60 o 
  -7   0   2        1.49        1.67      0.56 o 
  -6   0   2        2.18        2.09      0.66 o 
  -5   0   2        4.69        4.22      0.72 o 
  -4   0   2       52.91       56.02      1.89 o 
  -3   0   2      160.49      186.53      4.25 o 
  -2   0   2      861.68      820.66      4.49 o 
  -1   0   2      495.83      638.36     37.70 o 
   0   0   2      178.48      167.60      1.26 o 
   1   0   2      998.62     1127.50      7.83 o 
   2   0   2      532.36      567.65      5.24 o 
   4   0   2       30.17       30.96      1.59 o 
   5   0   2       13.85       15.02      1.26 o 
   6   0   2        0.15        0.46      0.42 o 
   7   0   2        2.95        1.69      0.48 o 
  -8   1   2        3.37        2.95      0.72 o 
  -7   1   2        1.51        1.63      0.56 o 
  -6   1   2        1.29        1.71      0.64 o 
  -5   1   2        5.47        6.18      0.82 o 
  -4   1   2       75.40       67.78      1.89 o 
  -3   1   2       27.17       30.00      1.12 o 
  -2   1   2        9.68       15.02      0.82 o 
  -1   1   2     1220.98     1143.00     50.15 o 
   0   1   2       78.94       73.34      4.81 o 
   1   1   2      204.63      193.25     27.33 o 
   2   1   2       83.80      102.13      6.20 o 
   3   1   2      361.82      367.64      4.80 o 
   4   1   2       53.11       51.32      2.07 o 
   5   1   2       14.99       13.05      1.14 o 
   6   1   2       29.58       20.36      1.35 o 
   7   1   2        1.00        0.34      0.34 o 
  -8   2   2        0.51        0.68      0.68 o 
  -7   2   2        1.11        1.04      0.72 o 
  -6   2   2       17.43       18.55      1.41 o 
  -5   2   2      125.16      141.87      3.23 o 
  -4   2   2       10.38        7.07      0.68 o 
  -3   2   2      795.95      711.89      6.06 o 
  -2   2   2        8.84        7.71      0.60 o 
  -1   2   2      943.06      939.59      4.86 o 
   0   2   2     2176.60     2179.89     27.51 o 
   1   2   2        0.00        0.21      0.12 o 
   2   2   2      660.63      700.93     42.45 o 
   3   2   2        4.15        2.87      0.38 o 
   4   2   2      126.84      117.39      2.11 o 
   5   2   2       40.52       41.90      2.19 o 
   6   2   2       19.29       12.17      1.08 o 
  -8   3   2        4.46        4.64      0.94 o 
  -7   3   2        8.28        6.73      0.96 o 
  -6   3   2      185.84      169.76      3.43 o 
  -5   3   2        7.80        8.19      1.08 o 
  -4   3   2      557.81      548.36      5.68 o 
  -3   3   2      344.15      390.63      3.05 o 
  -2   3   2     1223.19     1441.19      7.25 o 
  -1   3   2     2042.85     2455.59     15.94 o 
   0   3   2      565.97      518.67     11.87 o 
   1   3   2      388.05      442.89     12.25 o 
   2   3   2        3.70        4.40      0.46 o 
   3   3   2       92.33       87.52      1.75 o 
   4   3   2        0.38        0.56      0.32 o 
   5   3   2        2.07        1.45      0.52 o 
  -8   4   2       84.17      153.53      5.60 o 
  -7   4   2       28.10       28.07      1.71 o 
  -6   4   2      236.10      262.39      4.72 o 
  -5   4   2      190.21      154.06      3.11 o 
  -4   4   2      184.40      213.61      2.73 o 
  -3   4   2      349.83      401.69      3.87 o 
  -2   4   2      361.44      404.32      3.21 o 
  -1   4   2      116.05      123.38      1.69 o 
   0   4   2        1.37        3.39      0.44 o 
   1   4   2        0.12        0.32      0.30 o 
   2   4   2        2.24        1.73      0.36 o 
   3   4   2        5.37        5.42      0.60 o 
   4   4   2        2.35        2.05      0.40 o 
   5   4   2        0.76        1.63      0.36 o 
  -8   5   2       40.44       48.57      2.49 o 
  -7   5   2        1.97        1.99      0.44 o 
  -6   5   2       21.36       20.18      0.94 o 
  -5   5   2        0.80        0.50      0.42 o 
  -4   5   2       39.89       47.22      1.28 o 
  -3   5   2        5.70        5.82      0.60 o 
  -2   5   2        6.09        7.09      0.76 o 
  -1   5   2       18.09       21.46      0.88 o 
   0   5   2       57.18       55.25      1.35 o 
   1   5   2        4.07        3.63      0.42 o 
   2   5   2        2.79        2.55      0.40 o 
   3   5   2        0.37        0.48      0.32 o 
   4   5   2        0.00        0.56      0.30 o 
  -8   6   2        0.00       -0.80      0.56 o 
  -7   6   2        4.23        6.57      0.74 o 
  -6   6   2        6.15        5.12      0.66 o 
  -5   6   2       11.13       10.20      0.76 o 
  -4   6   2        0.33        0.22      0.48 o 
  -3   6   2       25.81       24.33      0.98 o 
  -2   6   2        3.27        3.37      0.60 o 
  -1   6   2        0.51        0.88      0.42 o 
   0   6   2       28.38       31.50      1.81 o 
   1   6   2       28.34       28.19      1.10 o 
   2   6   2       10.21       10.34      0.72 o 
   3   6   2        8.85        8.97      0.72 o 
  -7   7   2        0.39        0.36      0.68 o 
  -6   7   2       36.13       36.92      1.97 o 
  -5   7   2        1.89        1.45      0.80 o 
  -4   7   2       31.41       27.06      1.69 o 
  -3   7   2        9.36        7.25      1.08 o 
  -2   7   2       34.84       33.87      1.16 o 
  -1   7   2       28.22       32.83      1.24 o 
   0   7   2       16.85       16.14      0.84 o 
   1   7   2        0.03        0.90      0.32 o 
  -7   8   2        0.76        1.16      0.80 o 
  -6   8   2        1.27        1.04      0.86 o 
  -5   8   2       17.14       13.73      1.45 o 
  -4   8   2        0.45       -0.38      0.76 o 
  -3   8   2       20.63       20.90      1.81 o 
  -2   8   2       24.01       26.98      1.79 o 
  -1   8   2       11.36       11.44      1.12 o 
   0   8   2        9.88       12.61      1.10 o 
  -4   9   2       14.59       13.47      1.37 o 
   2  -9   3        0.28        0.18      0.84 o 
   3  -9   3       19.74       20.90      1.97 o 
   4  -9   3        0.60        0.16      1.10 o 
   5  -9   3       21.84       24.31      2.67 o 
   0  -8   3        3.46        3.29      0.78 o 
   1  -8   3        2.77        2.23      0.86 o 
   2  -8   3        2.12        1.04      0.88 o 
   3  -8   3       10.72        7.45      1.39 o 
   4  -8   3        2.44        1.79      1.69 o 
   5  -8   3        2.43        1.89      1.08 o 
   6  -8   3        6.73        4.48      1.31 o 
  -2  -7   3        0.21        1.39      0.56 o 
  -1  -7   3       14.31       13.15      1.26 o 
   0  -7   3        0.73        2.39      0.80 o 
   1  -7   3       28.95       30.98      1.91 o 
   2  -7   3       21.18       20.88      1.83 o 
   3  -7   3       46.42       41.56      2.51 o 
   4  -7   3       58.61       58.65      2.59 o 
   5  -7   3       30.17       29.55      2.05 o 
   6  -7   3       37.23       36.98      2.17 o 
   7  -7   3        3.36        4.46      1.10 o 
  -3  -6   3        1.58        1.79      0.58 o 
  -2  -6   3        0.65        1.22      0.64 o 
  -1  -6   3        3.75        4.76      0.84 o 
   0  -6   3       30.33       29.13      1.65 o 
   1  -6   3        1.56        0.64      0.82 o 
   2  -6   3       31.31       28.09      1.85 o 
   3  -6   3       26.55       23.71      1.81 o 
   4  -6   3       16.53       18.91      1.53 o 
   5  -6   3        4.45        3.07      0.96 o 
   6  -6   3        7.19        6.08      0.98 o 
   7  -6   3        8.07       10.22      1.02 o 
   8  -6   3        3.59        8.89      0.96 o 
  -4  -5   3        0.04       -0.06      0.30 o 
  -3  -5   3        2.46        2.16      0.50 o 
  -2  -5   3        0.44        0.35      0.35 o 
  -1  -5   3       10.35       11.83      1.10 o 
   0  -5   3       32.38       36.28      1.71 o 
   1  -5   3      110.74      120.33      3.21 o 
   2  -5   3       79.70       90.83      3.11 o 
   3  -5   3       31.38       29.27      1.59 o 
   4  -5   3       76.72       77.64      2.49 o 
   5  -5   3       28.57       37.83      1.91 o 
   6  -5   3       10.13       10.40      1.08 o 
   7  -5   3       27.97       29.80      1.63 o 
   8  -5   3        2.50        7.05      0.58 o 
  -5  -4   3        2.19        1.93      0.40 o 
  -4  -4   3        2.22        2.48      0.43 o 
  -3  -4   3        0.26        0.54      0.33 o 
  -2  -4   3       87.66       80.00      7.83 o 
  -1  -4   3      101.83      101.99      4.64 o 
   0  -4   3       19.53       18.45      0.64 o 
   1  -4   3      409.40      473.53      6.40 o 
   2  -4   3       49.06       48.67      1.77 o 
   3  -4   3     1178.31     1366.64      7.03 o 
   4  -4   3      215.41      199.11      2.05 o 
   5  -4   3      191.90      217.04      2.59 o 
   6  -4   3       94.73       81.09      2.47 o 
  -6  -3   3        0.08        0.58      0.41 o 
  -5  -3   3       65.98       55.17      1.54 o 
  -4  -3   3        2.26        1.70      0.46 o 
  -3  -3   3      531.22      565.59      4.63 o 
  -2  -3   3      167.28      169.80      8.03 o 
  -1  -3   3     1161.25     1353.96     40.32 o 
   0  -3   3     1032.23     1286.66     42.69 o 
   1  -3   3     1842.05     1919.26     13.43 o 
   2  -3   3      586.32      653.00      3.90 o 
   3  -3   3      449.79      478.67      3.41 o 
   4  -3   3      102.90       92.80      1.53 o 
   5  -3   3       23.01       20.76      1.12 o 
   6  -3   3       24.87       24.78      1.35 o 
   7  -3   3        3.89        3.17      0.62 o 
   8  -3   3        2.40        2.45      0.60 o 
  -6  -2   3        3.02        2.13      0.58 o 
  -5  -2   3      164.22      155.18      8.18 o 
  -4  -2   3        3.10        3.11      0.58 o 
  -3  -2   3      497.45      534.10      7.32 o 
  -2  -2   3        8.65        9.59      0.41 o 
  -1  -2   3      803.19      808.97     22.58 o 
   0  -2   3      239.11      235.77      5.12 o 
   1  -2   3     1691.39     1627.09     10.92 o 
   2  -2   3       36.33       40.09      0.74 o 
   3  -2   3        1.65        3.05      0.54 o 
   4  -2   3        4.05        3.87      0.52 o 
   5  -2   3        8.26        6.32      0.72 o 
   6  -2   3        7.39        6.36      0.74 o 
   7  -2   3        0.35        0.46      0.44 o 
   8  -2   3        0.51        0.48      0.38 o 
  -7  -1   3       17.15       14.92      1.29 o 
  -6  -1   3       13.27       15.24      1.29 o 
  -5  -1   3       31.12       29.67      1.14 o 
  -4  -1   3       20.88       18.48      0.81 o 
  -3  -1   3        0.40        0.04      0.36 o 
  -2  -1   3       42.85       39.02      1.39 o 
  -1  -1   3        4.84        2.05      1.42 o 
   0  -1   3      147.69      131.20      8.25 o 
   1  -1   3     1434.29     1504.33     25.89 o 
   2  -1   3        7.79        0.46      0.14 o 
   3  -1   3      136.07      140.10      2.57 o 
   4  -1   3        0.70        1.93      0.56 o 
   5  -1   3        0.08        0.24      0.52 o 
   6  -1   3        1.32        2.29      0.60 o 
   7  -1   3        1.14        1.00      0.42 o 
  -7   0   3        4.56        5.36      0.82 o 
  -6   0   3       11.02       10.04      1.06 o 
  -5   0   3       73.61       75.39      2.47 o 
  -4   0   3        0.03        0.26      0.44 o 
  -3   0   3      395.04      421.43     11.28 o 
  -2   0   3      465.44      407.74      2.20 o 
  -1   0   3      123.93      116.04      1.80 o 
   0   0   3        0.45        0.62      0.32 o 
   1   0   3      193.66      202.64     16.39 o 
   2   0   3        0.00       -0.28      0.34 o 
   3   0   3      180.60      195.64      3.23 o 
   4   0   3        0.46        0.74      0.52 o 
   5   0   3        1.51        1.22      0.54 o 
   6   0   3        0.01       -0.06      0.46 o 
   7   0   3        1.34        0.98      0.44 o 
  -8   1   3        0.53        1.16      0.58 o 
  -7   1   3        2.36        2.43      0.64 o 
  -6   1   3        5.66        6.38      0.92 o 
  -5   1   3       11.23       10.74      1.04 o 
  -4   1   3        0.71        0.50      0.46 o 
  -3   1   3        5.47        5.32      0.48 o 
  -2   1   3       14.36       16.70      0.78 o 
  -1   1   3      422.23      424.15     24.59 o 
   0   1   3        4.53        4.42      0.16 o 
   1   1   3       28.21       28.75      1.82 o 
   2   1   3       91.52      107.07      6.90 o 
   3   1   3        7.44        7.90      0.45 o 
   4   1   3       18.92       16.04      1.12 o 
   5   1   3        0.33        0.50      0.48 o 
   6   1   3        5.86        3.05      0.54 o 
   7   1   3        0.44        0.24      0.32 o 
  -8   2   3        0.00        0.04      0.56 o 
  -7   2   3        3.67        3.25      0.78 o 
  -6   2   3        0.00       -0.48      0.48 o 
  -5   2   3       19.92       19.64      1.14 o 
  -4   2   3      179.38      240.93      4.16 o 
  -3   2   3       26.16       23.89      1.02 o 
  -2   2   3      110.46      108.10      2.03 o 
  -1   2   3       18.50       22.13      0.60 o 
   0   2   3      104.82       95.45      3.94 o 
   1   2   3      103.61       96.13      1.62 o 
   2   2   3       62.73       66.89      0.82 o 
   3   2   3       20.23       21.70      0.84 o 
   4   2   3      155.05      155.52      3.69 o 
   5   2   3        0.03       -0.06      0.44 o 
  -8   3   3        1.57        0.82      0.66 o 
  -7   3   3        4.73        6.87      1.29 o 
  -6   3   3        7.13       10.60      1.29 o 
  -5   3   3       59.61       61.94      2.11 o 
  -4   3   3      151.19      167.47      3.13 o 
  -3   3   3        0.88        1.71      0.30 o 
  -2   3   3     1304.04     1447.46      7.23 o 
  -1   3   3       14.15       12.27      0.60 o 
   0   3   3     1503.78     1853.57      8.85 o 
   1   3   3      195.28      157.57     23.67 o 
   2   3   3      666.59      686.33      4.82 o 
   3   3   3       31.20       26.70      0.98 o 
   4   3   3      137.17      123.02      2.47 o 
   5   3   3        2.69        2.25      0.54 o 
  -8   4   3       14.72       20.40      1.79 o 
  -7   4   3       17.74       18.63      1.51 o 
  -6   4   3      110.09      127.23      3.41 o 
  -5   4   3        2.41        2.25      0.62 o 
  -4   4   3      573.07      597.33      4.36 o 
  -3   4   3        1.09        1.59      0.44 o 
  -2   4   3      395.54      482.12      7.43 o 
  -1   4   3       29.12       26.36      0.88 o 
   0   4   3      228.25      175.48     20.44 o 
   1   4   3        0.70        0.58      0.36 o 
   2   4   3       54.72       53.61      1.33 o 
   3   4   3       21.83       20.46      0.94 o 
   4   4   3        3.03        2.75      0.44 o 
   5   4   3        0.00        0.46      0.38 o 
  -8   5   3        1.71        0.94      0.76 o 
  -7   5   3       10.61       13.13      0.82 o 
  -6   5   3       14.69       18.29      0.92 o 
  -5   5   3       34.72       35.26      1.14 o 
  -4   5   3        1.61        2.67      0.52 o 
  -3   5   3      175.51      177.83      2.31 o 
  -2   5   3        0.13        0.94      0.44 o 
  -1   5   3        8.06        6.04      0.80 o 
   0   5   3        3.32        2.97      0.44 o 
   1   5   3       18.45       17.73      0.80 o 
   2   5   3        0.00        0.12      0.30 o 
   3   5   3        0.35        0.94      0.36 o 
  -8   6   3        0.22        5.40      0.72 o 
  -7   6   3        0.27        0.96      0.46 o 
  -6   6   3        0.65        1.06      0.50 o 
  -5   6   3        0.22        0.32      0.44 o 
  -4   6   3       30.96       27.83      1.06 o 
  -3   6   3        7.06        6.12      0.62 o 
  -2   6   3        4.15        6.40      0.68 o 
  -1   6   3        0.06        0.30      0.36 o 
   0   6   3        0.05        0.36      0.30 o 
   1   6   3       12.30       12.13      0.74 o 
   2   6   3        0.64        1.53      0.36 o 
   3   6   3        0.06        1.33      0.48 o 
  -7   7   3        0.19        0.64      0.66 o 
  -6   7   3        0.01        0.02      0.46 o 
  -5   7   3        3.77        3.07      0.58 o 
  -4   7   3       14.18       11.40      0.84 o 
  -3   7   3        2.08        1.71      0.50 o 
  -2   7   3       26.23       23.45      1.02 o 
  -1   7   3       27.57       31.70      1.24 o 
   0   7   3        3.19        3.39      0.66 o 
   1   7   3        1.66        2.95      0.64 o 
  -6   8   3        1.18       -1.16      0.88 o 
  -5   8   3        0.29       -0.58      0.86 o 
   3  -9   4        0.29        0.58      1.06 o 
   4  -9   4       11.20       13.41      1.79 o 
   0  -8   4        4.29        6.06      1.02 o 
   1  -8   4       12.48       11.48      1.29 o 
   2  -8   4        3.25        3.25      1.02 o 
   3  -8   4       26.84       25.24      2.03 o 
   4  -8   4        0.22       -1.85      1.41 o 
   5  -8   4        1.13        0.42      0.94 o 
   6  -8   4        0.99       -0.66      0.94 o 
  -2  -7   4        8.55       10.18      1.24 o 
  -1  -7   4        0.06        0.68      0.62 o 
   0  -7   4       35.77       31.08      1.83 o 
   1  -7   4        0.57        1.49      0.86 o 
   2  -7   4       67.13       63.43      2.83 o 
   3  -7   4        3.75        3.45      1.02 o 
   4  -7   4       31.97       33.69      2.15 o 
   5  -7   4        1.04        1.47      0.94 o 
   6  -7   4        0.04       -0.52      0.70 o 
   7  -7   4        5.17        5.84      1.08 o 
  -3  -6   4        0.44        0.52      0.54 o 
  -2  -6   4        7.75        8.73      1.04 o 
  -1  -6   4        5.81        4.50      0.76 o 
   0  -6   4        0.41        0.78      0.64 o 
   1  -6   4        0.45        0.18      0.76 o 
   2  -6   4       16.24       15.06      1.47 o 
   3  -6   4       53.30       51.92      2.37 o 
   4  -6   4        9.10        7.85      1.20 o 
   5  -6   4        6.56        6.20      1.10 o 
   6  -6   4        0.85        1.75      0.80 o 
   7  -6   4        1.13        4.54      0.78 o 
  -4  -5   4        1.27        1.45      0.54 o 
  -3  -5   4       19.15       15.98      1.24 o 
  -2  -5   4       11.42        9.74      0.92 o 
  -1  -5   4       28.38       24.62      1.39 o 
   0  -5   4        0.14       -0.48      0.62 o 
   1  -5   4       58.04       63.14      2.53 o 
   2  -5   4       43.47       60.86      2.85 o 
   3  -5   4       18.21       16.48      1.37 o 
   4  -5   4       40.79       38.37      1.87 o 
   5  -5   4        0.05        0.00      0.66 o 
   6  -5   4       28.33       29.90      1.73 o 
   7  -5   4       12.95       13.23      1.08 o 
   8  -5   4        3.58        7.91      0.64 o 
  -5  -4   4        0.00        0.62      0.66 o 
  -4  -4   4        0.00       -0.02      0.28 o 
  -3  -4   4        0.55        0.70      0.29 o 
  -2  -4   4       26.54       24.05      0.79 o 
  -1  -4   4       21.63       20.31      0.53 o 
   0  -4   4       32.89       30.34      3.36 o 
   1  -4   4       81.67       80.85      2.39 o 
   2  -4   4       31.74       28.27      1.43 o 
   3  -4   4      100.14      128.66      2.89 o 
   4  -4   4       11.17        6.89      0.96 o 
   5  -4   4      263.07      274.54      4.58 o 
   6  -4   4       14.34       13.39      1.04 o 
   7  -4   4       89.89       72.30      2.43 o 
  -6  -3   4        0.05        0.20      0.52 o 
  -5  -3   4        1.49        1.48      0.36 o 
  -4  -3   4        0.43        0.33      0.42 o 
  -3  -3   4       24.68       26.64      0.92 o 
  -2  -3   4       13.16       14.86      0.64 o 
  -1  -3   4      690.49      756.99     21.85 o 
   0  -3   4       57.73       56.82      1.37 o 
   1  -3   4      889.82     1272.70     10.86 o 
   2  -3   4       19.89       20.20      0.38 o 
   3  -3   4      305.48      362.42      2.95 o 
   4  -3   4        1.39        1.24      0.28 o 
   5  -3   4       96.06       94.18      2.27 o 
   6  -3   4       21.55       19.15      1.18 o 
   7  -3   4        9.01        8.79      0.90 o 
  -6  -2   4        0.00       -0.40      0.27 o 
  -5  -2   4       13.51       12.30      0.80 o 
  -4  -2   4       22.01       21.78      0.91 o 
  -3  -2   4        5.78        5.55      0.36 o 
  -2  -2   4       30.24       30.96      1.16 o 
  -1  -2   4        2.51        3.98      0.36 o 
   0  -2   4      350.84      330.52     15.51 o 
   1  -2   4      403.24      375.48      2.41 o 
   2  -2   4      810.48      917.49     16.55 o 
   3  -2   4        3.82        7.22      3.82 o 
   4  -2   4      276.65      246.81      3.61 o 
   5  -2   4        3.17        2.15      0.46 o 
   6  -2   4       39.99       31.92      1.55 o 
   7  -2   4        0.22        0.02      0.36 o 
  -7  -1   4        0.92        0.32      0.36 o 
  -6  -1   4        0.88        0.70      0.48 o 
  -5  -1   4        9.85        9.73      0.72 o 
  -4  -1   4       21.91       21.62      1.25 o 
  -3  -1   4        4.25        3.69      0.29 o 
  -2  -1   4      135.22      123.19      2.55 o 
  -1  -1   4      313.02      251.69      1.89 o 
   0  -1   4       57.48       53.29      0.82 o 
   1  -1   4        4.54        4.19      0.59 o 
   2  -1   4       10.82        1.28      0.22 o 
   3  -1   4       51.07       53.77      1.59 o 
   4  -1   4        3.79        2.25      0.68 o 
   5  -1   4       37.62       33.83      1.63 o 
   6  -1   4        0.80        0.90      0.52 o 
   7  -1   4        2.00        1.16      0.46 o 
  -7   0   4        1.14        1.31      0.50 o 
  -6   0   4       26.74       26.84      1.65 o 
  -5   0   4        0.72        0.40      0.48 o 
  -4   0   4       19.48       21.26      1.24 o 
  -3   0   4        0.37       -0.11      0.22 o 
  -2   0   4      310.98      296.68      1.89 o 
  -1   0   4      228.58      241.13      4.00 o 
   0   0   4       16.82       20.69      1.27 o 
   1   0   4       53.20       49.44      6.93 o 
   2   0   4       25.52       20.54      1.67 o 
   3   0   4       23.67       32.37      1.39 o 
   4   0   4        1.04        0.96      0.50 o 
   5   0   4        1.12        0.68      0.48 o 
   6   0   4        0.06       -0.22      0.28 o 
   7   0   4        0.19       -0.04      0.28 o 
  -8   1   4        5.42        6.00      0.96 o 
  -7   1   4        7.83        7.77      1.04 o 
  -6   1   4        0.36        0.50      0.52 o 
  -5   1   4       91.25       90.63      2.61 o 
  -4   1   4        4.14        3.49      0.52 o 
  -3   1   4      125.94      131.65      2.51 o 
  -2   1   4       19.91       20.81      0.66 o 
  -1   1   4     1215.27     1298.41     28.26 o 
   0   1   4        7.71        5.65      0.39 o 
   1   1   4       30.17       24.56      3.13 o 
   2   1   4       24.14       22.98      0.63 o 
   3   1   4        4.04        4.68      0.62 o 
   4   1   4       25.23       21.12      1.33 o 
   5   1   4        4.10        3.73      0.80 o 
   6   1   4        0.10       -0.26      0.46 o 
  -8   2   4        0.44        0.68      0.52 o 
  -7   2   4       22.11       20.68      1.43 o 
  -6   2   4        8.77       10.36      1.24 o 
  -5   2   4       30.53       41.84      2.07 o 
  -4   2   4       19.81       22.31      1.20 o 
  -3   2   4        0.22        0.34      0.40 o 
  -2   2   4        6.06        5.78      0.66 o 
  -1   2   4       11.95       11.73      0.38 o 
   0   2   4        0.49        0.23      0.17 o 
   1   2   4      295.49      307.40     15.42 o 
   2   2   4        3.92        4.04      0.32 o 
   3   2   4        0.00        0.36      0.54 o 
   4   2   4        1.27        1.59      0.64 o 
   5   2   4        0.15       -0.08      0.50 o 
   6   2   4        2.40        2.53      0.76 o 
  -8   3   4       10.04       15.26      1.91 o 
  -7   3   4        0.43        0.40      0.58 o 
  -6   3   4        6.11        5.60      0.92 o 
  -5   3   4       17.48       16.60      1.16 o 
  -4   3   4       32.52       34.98      1.51 o 
  -3   3   4       56.88       50.52      1.00 o 
  -2   3   4       22.53       23.29      0.68 o 
  -1   3   4        4.76        7.69      0.52 o 
   0   3   4        7.66        8.45      0.54 o 
   1   3   4       87.86       95.73      3.83 o 
   2   3   4       35.17       25.88      0.84 o 
   3   3   4       20.11       19.52      0.84 o 
   4   3   4        3.00        3.15      0.66 o 
   5   3   4        1.22        1.81      0.50 o 
  -8   4   4        7.32        6.63      1.16 o 
  -7   4   4        1.88        1.63      0.76 o 
  -6   4   4        1.04        0.22      0.58 o 
  -5   4   4       24.23       28.25      1.55 o 
  -4   4   4       12.15       10.72      0.62 o 
  -3   4   4       16.47       16.87      0.72 o 
  -2   4   4       23.29       19.46      0.82 o 
  -1   4   4        4.71        4.22      0.50 o 
   0   4   4       46.97       38.45      1.04 o 
   1   4   4       35.60       34.67      0.96 o 
   2   4   4       42.24       24.31      3.63 o 
   3   4   4        0.39        0.16      0.26 o 
   4   4   4        0.95        1.39      0.46 o 
  -8   5   4        0.29       -0.48      0.72 o 
  -7   5   4        5.41        9.03      0.68 o 
  -6   5   4       43.93       44.89      1.33 o 
  -5   5   4        4.47        3.85      0.54 o 
  -4   5   4      172.52      150.28      2.23 o 
  -3   5   4       39.58       36.92      1.10 o 
  -2   5   4      172.57      195.64      2.59 o 
  -1   5   4       12.89       13.45      0.72 o 
   0   5   4       43.23       42.28      1.18 o 
   1   5   4        0.09       -0.20      0.50 o 
   2   5   4        0.93        0.68      0.50 o 
   3   5   4        0.40        0.76      0.52 o 
  -8   6   4        0.10       -0.99      0.66 o 
  -7   6   4        3.06        6.73      0.76 o 
  -6   6   4        0.04        0.14      0.42 o 
  -5   6   4       23.24       21.20      0.96 o 
  -4   6   4       33.02       24.92      1.00 o 
  -3   6   4       31.08       24.07      1.53 o 
  -2   6   4       56.76       54.05      2.07 o 
  -1   6   4       13.21       10.68      0.98 o 
   0   6   4       24.98       29.33      1.87 o 
   1   6   4       17.45       18.51      1.37 o 
   2   6   4       15.84       18.47      1.55 o 
  -7   7   4        4.14        5.24      0.70 o 
  -6   7   4       60.42       50.78      1.51 o 
  -5   7   4        8.08        6.32      0.94 o 
  -4   7   4       66.64       60.45      2.35 o 
  -3   7   4        8.89       10.28      1.08 o 
  -2   7   4       33.91       36.40      1.91 o 
  -1   7   4        0.52        0.60      0.52 o 
   0   7   4       16.89       20.86      1.77 o 
   1   7   4        4.59        4.58      0.76 o 
  -2   8   4        2.57        3.53      0.58 o 
  -1   8   4        0.80        2.79      0.52 o 
   0  -8   5        0.25        1.10      0.64 o 
   1  -8   5        6.03        4.98      0.88 o 
   2  -8   5        5.27        5.06      1.02 o 
   3  -8   5        2.44        2.33      0.92 o 
   4  -8   5        8.94       11.89      1.95 o 
   5  -8   5        0.61       -0.84      0.90 o 
   6  -8   5        2.06        0.84      1.14 o 
  -2  -7   5        1.21        2.53      0.66 o 
  -1  -7   5        3.32        3.88      0.72 o 
   0  -7   5        0.05        1.08      0.56 o 
   1  -7   5       32.99       28.79      1.85 o 
   2  -7   5        8.18        9.64      1.41 o 
   3  -7   5       71.87       59.31      2.63 o 
   4  -7   5       11.18        9.56      1.39 o 
   5  -7   5       20.84       21.74      1.79 o 
   6  -7   5       17.66       18.17      1.59 o 
   7  -7   5        3.16        2.41      0.92 o 
  -3  -6   5       17.14       15.42      1.28 o 
  -2  -6   5        0.07        0.60      0.38 o 
  -1  -6   5        8.28        5.22      0.78 o 
   0  -6   5        0.79        0.48      0.66 o 
   1  -6   5       11.05       10.74      1.26 o 
   2  -6   5        0.79        1.02      0.92 o 
   3  -6   5       11.71       11.14      1.41 o 
   4  -6   5       22.77       25.80      1.81 o 
   5  -6   5        1.90        1.87      0.88 o 
   6  -6   5        2.03        1.65      0.84 o 
   7  -6   5        0.03        0.38      0.56 o 
  -4  -5   5        1.97        3.31      0.64 o 
  -3  -5   5       12.35       13.77      1.18 o 
  -2  -5   5       19.10       13.69      1.04 o 
  -1  -5   5       13.46       12.11      1.04 o 
   0  -5   5       67.01       59.27      1.47 o 
   1  -5   5        7.87        9.20      1.31 o 
   2  -5   5       79.87      112.09      3.98 o 
   3  -5   5        0.20       -0.34      0.80 o 
   4  -5   5        0.91        1.71      0.82 o 
   5  -5   5        9.43        7.89      1.12 o 
   6  -5   5        2.91        4.96      0.84 o 
   7  -5   5        2.12        6.02      0.78 o 
  -5  -4   5        0.84        1.82      0.71 o 
  -4  -4   5        0.41        0.34      0.29 o 
  -3  -4   5        3.62        3.08      0.38 o 
  -2  -4   5        8.39        7.11      0.45 o 
  -1  -4   5        2.57        2.83      0.40 o 
   0  -4   5       90.50      101.47      2.71 o 
   1  -4   5       37.31       40.62      1.85 o 
   2  -4   5       90.92       99.46      2.65 o 
   3  -4   5        1.03       -0.14      0.68 o 
   4  -4   5       49.20       54.67      1.91 o 
   5  -4   5        0.72        0.84      0.60 o 
   6  -4   5        0.05        1.79      0.46 o 
   7  -4   5        3.40        5.24      0.54 o 
  -6  -3   5        2.55        4.43      0.79 o 
  -5  -3   5        3.86        3.71      0.48 o 
  -4  -3   5        7.57        7.94      0.59 o 
  -3  -3   5        0.77        0.52      0.29 o 
  -2  -3   5        8.75        8.34      0.57 o 
  -1  -3   5        5.86        5.27      1.99 o 
   0  -3   5        0.27        0.10      0.15 o 
   1  -3   5       24.23       31.98      1.41 o 
   2  -3   5       35.56       32.61      1.33 o 
   3  -3   5       37.34       42.42      2.11 o 
   4  -3   5        0.04       -0.36      0.24 o 
   5  -3   5        0.00        0.36      0.22 o 
  -6  -2   5        0.90        1.22      0.37 o 
  -5  -2   5        1.61        1.23      0.37 o 
  -4  -2   5        0.45        0.40      0.31 o 
  -3  -2   5       15.54       17.33      1.29 o 
  -2  -2   5      107.05      118.20      2.41 o 
  -1  -2   5       73.02       64.37      4.68 o 
   0  -2   5      315.93      317.20     26.46 o 
   1  -2   5       42.34       42.12      1.80 o 
   2  -2   5      201.09      227.87      5.99 o 
   3  -2   5      215.25      217.86      7.62 o 
   5  -2   5        8.89        7.05      0.72 o 
   6  -2   5       12.73       12.57      0.96 o 
   7  -2   5        0.46        0.48      0.36 o 
  -7  -1   5        0.00        0.58      0.50 o 
  -6  -1   5        2.56        1.79      0.60 o 
  -5  -1   5        1.43        0.72      0.34 o 
  -4  -1   5       43.35       41.81      3.90 o 
  -3  -1   5       72.01       63.01      1.72 o 
  -2  -1   5      111.53      117.87     25.97 o 
  -1  -1   5       51.42       39.60     10.60 o 
   0  -1   5      335.60      346.03     20.91 o 
   1  -1   5      116.84      141.22      1.29 o 
   2  -1   5       71.52       91.49      1.69 o 
   3  -1   5      130.94      165.04      2.93 o 
   4  -1   5      148.52      161.91      3.17 o 
   5  -1   5       42.70       47.32      2.03 o 
   6  -1   5       13.21        9.90      0.88 o 
   7  -1   5        0.77        0.20      0.32 o 
  -7   0   5       18.66       19.21      1.55 o 
  -6   0   5        3.84        2.97      0.70 o 
  -5   0   5      119.38      131.11      3.27 o 
  -4   0   5      110.80      102.72      2.43 o 
  -3   0   5      584.54      669.18     61.28 o 
  -2   0   5      288.70      296.71     12.65 o 
  -1   0   5     2075.63     2214.60     11.08 o 
   0   0   5      298.28      308.99      8.86 o 
   1   0   5      318.03      328.37     20.86 o 
   2   0   5       56.63       56.30      2.83 o 
   3   0   5      129.05      150.78      9.95 o 
   4   0   5        0.00       -0.20      0.39 o 
   5   0   5        6.02        5.12      0.82 o 
   6   0   5        6.36        4.44      0.76 o 
   7   0   5        0.03        0.26      0.46 o 
  -7   1   5       61.73       58.97      2.55 o 
  -6   1   5       13.44       11.64      1.04 o 
  -5   1   5       67.62      103.20      3.51 o 
  -4   1   5        7.33        7.45      0.82 o 
  -3   1   5      384.88      374.09      4.54 o 
  -2   1   5      258.31      269.79     11.83 o 
  -1   1   5       50.11       53.71      1.10 o 
   0   1   5      825.02      923.08     10.39 o 
   1   1   5      204.39      164.43      4.77 o 
   2   1   5       87.01       98.36      5.05 o 
   3   1   5       82.55       83.73      1.71 o 
   4   1   5       38.17       33.89      1.67 o 
   5   1   5        4.14        3.05      0.74 o 
   6   1   5        0.38       -0.04      0.44 o 
  -8   2   5        0.99        3.39      1.35 o 
  -7   2   5        7.54       13.43      1.75 o 
  -6   2   5       15.63       14.96      1.28 o 
  -5   2   5       20.33       22.35      1.41 o 
  -4   2   5      115.51      110.09      2.73 o 
  -3   2   5       60.23       57.10      1.73 o 
  -2   2   5       40.06       42.82      0.90 o 
  -1   2   5        2.54        2.92      0.26 o 
   0   2   5       21.80       17.53      0.92 o 
   1   2   5       35.80       32.71      1.84 o 
   2   2   5        0.03       -0.13      0.25 o 
   3   2   5        2.77        2.91      0.72 o 
   4   2   5        4.63        3.17      0.76 o 
   5   2   5        0.03        0.14      0.46 o 
   6   2   5        0.42        0.26      0.40 o 
  -8   3   5        0.30        0.56      0.72 o 
  -7   3   5        2.75        3.13      0.82 o 
  -6   3   5        0.93        1.28      0.68 o 
  -5   3   5        1.07        1.41      0.64 o 
  -4   3   5       15.82       13.11      1.02 o 
  -3   3   5      123.01      117.98      1.57 o 
  -2   3   5        0.09        1.20      0.34 o 
  -1   3   5        0.03        0.38      0.30 o 
   0   3   5       16.05       17.21      0.45 o 
   1   3   5        1.67        1.43      0.27 o 
   2   3   5       79.40       58.39      2.17 o 
   3   3   5        0.35       -0.10      0.52 o 
   4   3   5        2.79        2.17      0.72 o 
   5   3   5        1.43        0.76      0.58 o 
  -8   4   5        0.47       -0.10      0.64 o 
  -7   4   5        0.63        0.04      0.64 o 
  -6   4   5        0.89        0.76      0.72 o 
  -5   4   5        0.02        0.32      0.26 o 
  -4   4   5        3.73        4.96      0.52 o 
  -3   4   5        0.71        1.08      0.40 o 
  -2   4   5        2.67        3.09      0.60 o 
  -1   4   5       11.74       10.58      1.02 o 
   0   4   5       22.94       19.98      1.22 o 
   1   4   5       43.69       58.49      2.39 o 
   2   4   5        2.01        2.25      0.58 o 
   3   4   5        6.31        6.14      0.88 o 
   4   4   5        0.00       -0.12      0.34 o 
  -8   5   5        0.98       -0.78      0.72 o 
  -7   5   5        0.54       -0.87      0.58 o 
  -6   5   5        9.58       10.20      0.74 o 
  -5   5   5       28.03       19.09      1.35 o 
  -4   5   5       10.45        9.46      0.66 o 
  -3   5   5       23.83       23.07      1.41 o 
  -2   5   5        3.46        2.75      0.88 o 
  -1   5   5      100.44      104.95      2.91 o 
   0   5   5        3.09        1.04      0.56 o 
   1   5   5       25.41       35.22      2.17 o 
   2   5   5       39.65       45.40      2.23 o 
   3   5   5        3.91        4.02      0.84 o 
  -7   6   5        0.12       -0.87      0.58 o 
  -6   6   5       24.81       24.58      1.73 o 
  -5   6   5        6.34        4.70      0.88 o 
  -4   6   5       87.58       68.79      2.37 o 
  -3   6   5       11.38       10.18      1.06 o 
  -2   6   5      173.01      148.47      3.59 o 
  -1   6   5        1.30        0.52      0.56 o 
   0   6   5      219.36      322.29      6.77 o 
   1   6   5        0.01        0.76      0.46 o 
   2   6   5       56.61       67.14      3.03 o 
  -7   7   5        5.82        4.58      0.98 o 
  -6   7   5       81.55       68.61      2.65 o 
  -5   7   5       12.32       12.19      1.18 o 
  -4   7   5       97.86       80.15      2.73 o 
  -3   7   5        1.80        1.85      0.70 o 
  -2   7   5       55.28       50.13      2.31 o 
  -1   7   5        1.20        2.13      0.70 o 
   0   7   5       12.70       18.93      1.79 o 
  -5   8   5        0.36        0.66      0.56 o 
  -4   8   5        1.47        4.00      0.78 o 
  -3   8   5        1.88        2.75      0.68 o 
  -2   8   5        0.24        1.83      0.50 o 
   0  -8   6        0.18        0.42      0.52 o 
   1  -8   6        1.05        1.99      0.70 o 
   2  -8   6        0.09       -0.14      0.62 o 
   3  -8   6        0.02       -0.56      0.70 o 
   4  -8   6        7.26        4.42      1.10 o 
   5  -8   6        1.01        0.08      1.04 o 
  -1  -7   6        0.00        0.44      0.40 o 
   0  -7   6       32.70       29.19      1.79 o 
   1  -7   6        2.04        2.07      0.84 o 
   2  -7   6      140.60      156.93      4.76 o 
   3  -7   6       17.85       13.19      1.49 o 
   4  -7   6       88.55       87.18      3.45 o 
   5  -7   6       49.52       45.28      2.51 o 
   6  -7   6       22.39       24.25      1.89 o 
  -3  -6   6        3.30        3.96      0.76 o 
  -2  -6   6       74.19       63.95      2.39 o 
  -1  -6   6       43.42       38.77      1.83 o 
   0  -6   6       89.19       79.53      2.67 o 
   1  -6   6       34.58       29.15      1.73 o 
   2  -6   6       26.41       25.26      1.81 o 
   3  -6   6       25.40       20.08      1.67 o 
   4  -6   6        6.77        6.04      1.16 o 
   5  -6   6        0.00       -0.56      0.72 o 
   6  -6   6        0.50       -0.06      0.82 o 
   7  -6   6        3.15        5.12      0.84 o 
  -4  -5   6        7.97        9.74      1.08 o 
  -3  -5   6        6.81        6.49      0.84 o 
  -2  -5   6        0.04        0.46      0.42 o 
  -1  -5   6        4.52        4.40      0.72 o 
   0  -5   6        3.04        3.88      0.50 o 
   1  -5   6       33.86       26.40      1.65 o 
   2  -5   6       28.28       32.81      2.21 o 
   3  -5   6       20.17       20.36      1.49 o 
   4  -5   6        0.09        0.08      0.76 o 
   5  -5   6        7.88        6.18      1.10 o 
   6  -5   6        0.85        0.78      0.70 o 
   7  -5   6        1.59        4.82      0.62 o 
  -4  -4   6        2.15        2.75      0.62 o 
  -3  -4   6        5.25        4.18      0.64 o 
  -2  -4   6        0.03        0.60      0.44 o 
  -1  -4   6        7.84        6.30      0.98 o 
   0  -4   6        9.93        8.55      0.64 o 
   1  -4   6       91.84       90.63      2.51 o 
   2  -4   6       73.29       77.82      2.41 o 
   3  -4   6        5.03        6.57      1.02 o 
   4  -4   6        9.89       12.75      1.18 o 
   5  -4   6        1.83        1.35      0.60 o 
   6  -4   6       17.09       19.72      1.26 o 
   7  -4   6        1.43        6.04      0.48 o 
  -5  -3   6       12.05       12.96      0.80 o 
  -4  -3   6        0.09        0.36      0.38 o 
  -3  -3   6        2.74        3.21      0.38 o 
  -2  -3   6        0.89        1.30      0.33 o 
  -1  -3   6        2.14        2.00      0.41 o 
   0  -3   6       12.61       13.17      0.62 o 
   1  -3   6       46.27       51.74      1.75 o 
   2  -3   6       60.14       56.60      1.81 o 
   3  -3   6       61.55       55.59      1.87 o 
   4  -3   6        1.15        1.79      0.66 o 
   5  -3   6        6.02        6.59      0.70 o 
  -6  -2   6        2.40        3.54      0.49 o 
  -5  -2   6        0.47        0.52      0.35 o 
  -4  -2   6       14.70       14.85      0.98 o 
  -3  -2   6       31.86       33.92      1.84 o 
  -2  -2   6       87.96       72.39     23.46 o 
  -1  -2   6        0.18        0.33      0.21 o 
   0  -2   6      108.71      116.20      6.57 o 
   1  -2   6       18.25       14.93      0.45 o 
   2  -2   6       21.46       22.03      1.14 o 
   3  -2   6       19.99       19.16      0.84 o 
   4  -2   6       14.83       16.02      0.90 o 
   5  -2   6       44.82       45.92      1.91 o 
   6  -2   6        0.54        0.30      0.46 o 
   7  -2   6       28.01       18.97      1.24 o 
  -7  -1   6        0.04        0.18      0.46 o 
  -6  -1   6        2.83        3.92      0.72 o 
  -5  -1   6       17.27       18.49      0.92 o 
  -4  -1   6       15.50       15.39      0.70 o 
  -3  -1   6        3.90        4.31      1.29 o 
  -2  -1   6        7.22        9.67      0.45 o 
  -1  -1   6        0.12        1.28      0.43 o 
   0  -1   6      120.97      140.18      6.82 o 
   1  -1   6      389.25      431.14      4.23 o 
   2  -1   6        6.27        3.60      0.86 o 
   3  -1   6      626.38      695.17      6.79 o 
   4  -1   6        0.30        0.82      0.58 o 
   5  -1   6      260.28      287.63      5.22 o 
   6  -1   6       14.50       11.54      1.12 o 
   7  -1   6       53.24       29.35      1.41 o 
  -7   0   6        0.09        0.64      0.46 o 
  -6   0   6       10.40        9.92      1.00 o 
  -5   0   6       16.01       16.32      1.20 o 
  -4   0   6       67.06       72.82      2.19 o 
  -3   0   6      481.56      607.52      4.84 o 
  -2   0   6      100.08      107.90      1.81 o 
  -1   0   6     1483.94     1775.42     10.41 o 
   0   0   6        2.34        2.82      0.23 o 
   1   0   6     2093.73     2235.36      8.35 o 
   2   0   6       58.91       68.52      5.75 o 
   3   0   6      396.85      411.61      3.63 o 
   4   0   6       18.23       16.72      1.20 o 
   5   0   6       29.34       24.66      1.49 o 
   6   0   6       12.74       12.29      1.18 o 
  -7   1   6       28.69       52.94      3.27 o 
  -6   1   6        0.11        0.44      0.72 o 
  -5   1   6      268.63      328.13      5.56 o 
  -4   1   6       53.05       58.47      2.09 o 
  -3   1   6      156.87      195.92      2.63 o 
  -2   1   6      125.26      133.76      8.41 o 
  -1   1   6      113.16      117.55      2.25 o 
   0   1   6      276.76      316.91     10.10 o 
   1   1   6       29.09       21.03      0.70 o 
   2   1   6        1.25        1.43      0.38 o 
   3   1   6       45.34       47.42      4.49 o 
   4   1   6        2.05        0.82      0.64 o 
   5   1   6        3.80        3.47      0.80 o 
   6   1   6        0.84        1.67      0.60 o 
  -8   2   6        4.09        5.82      1.08 o 
  -7   2   6       13.76       14.50      1.53 o 
  -6   2   6       15.83       18.81      1.49 o 
  -5   2   6        0.17        0.00      0.54 o 
  -4   2   6       34.44       38.29      1.71 o 
  -3   2   6       54.48       46.54      1.69 o 
  -2   2   6       89.62       91.23      6.57 o 
  -1   2   6       12.14       15.89      1.26 o 
   0   2   6       42.94       45.52      5.60 o 
   1   2   6       60.84       58.16      7.40 o 
   2   2   6       30.59       31.24      1.75 o 
   3   2   6        8.58        5.04      0.82 o 
   4   2   6       13.95       13.97      1.33 o 
   5   2   6        0.46        0.26      0.58 o 
  -8   3   6        0.19       -0.28      0.70 o 
  -7   3   6        4.75        6.02      1.06 o 
  -6   3   6        9.72       11.38      1.24 o 
  -5   3   6        4.00        3.31      0.82 o 
  -3   3   6        1.01        1.04      0.66 o 
  -2   3   6      237.29      214.39      3.81 o 
  -1   3   6       54.74       52.66      1.33 o 
   0   3   6       18.76       17.95      0.77 o 
   1   3   6       40.80       44.66      1.17 o 
   2   3   6       23.03       26.26      1.53 o 
   3   3   6        1.85        1.45      0.68 o 
   4   3   6        1.47        1.75      0.78 o 
  -8   4   6        0.41        0.40      0.74 o 
  -7   4   6       10.22       11.62      1.35 o 
  -6   4   6        4.33        4.46      0.86 o 
  -5   4   6       23.21       19.72      1.37 o 
  -4   4   6        1.03        1.37      0.74 o 
  -3   4   6        5.91        4.88      0.86 o 
  -2   4   6       29.51       27.89      1.55 o 
  -1   4   6        7.90        6.40      0.98 o 
   0   4   6        1.30        0.76      0.62 o 
   1   4   6       14.45       20.10      1.67 o 
   2   4   6        0.10        0.56      0.46 o 
   3   4   6        4.77        4.74      0.84 o 
   4   4   6        0.05        0.66      0.48 o 
  -7   5   6        5.68        5.60      1.12 o 
  -6   5   6        0.33       -0.28      0.60 o 
  -5   5   6       12.70       11.83      1.16 o 
  -4   5   6        0.02       -0.08      0.58 o 
  -3   5   6        8.21        8.11      1.04 o 
  -2   5   6        1.81        1.47      0.76 o 
  -1   5   6       43.75       38.71      1.89 o 
   0   5   6       33.83       33.37      1.69 o 
   1   5   6       36.77       37.95      2.03 o 
   2   5   6        5.10        4.70      0.76 o 
   3   5   6        5.52        7.07      1.08 o 
  -7   6   6        7.44        6.71      1.10 o 
  -6   6   6        0.68        0.30      0.66 o 
  -5   6   6       35.12       27.75      1.69 o 
  -4   6   6        1.60        1.63      0.70 o 
  -3   6   6       78.95       74.47      2.79 o 
  -2   6   6       15.84       13.87      1.22 o 
  -1   6   6      131.00      118.26      3.25 o 
   0   6   6       20.75       22.63      1.79 o 
   1   6   6       21.67       23.47      1.67 o 
  -6   7   6        1.33        0.48      0.58 o 
  -5   7   6       26.62       19.25      1.45 o 
  -4   7   6       22.54       19.35      1.45 o 
  -3   7   6       20.56       19.66      1.49 o 
  -2   7   6       33.73       34.49      1.97 o 
  -1   7   6        1.14        2.13      0.62 o 
   0   7   6        4.12        4.08      0.72 o 
  -4   8   6        0.36        1.37      0.56 o 
  -3   8   6       19.33       19.42      1.51 o 
   1  -8   7        0.59        1.14      0.62 o 
   2  -8   7        3.35        3.71      0.92 o 
   3  -8   7        0.01       -0.76      0.66 o 
   4  -8   7        2.28        2.81      1.02 o 
   5  -8   7        0.35       -1.05      0.70 o 
  -1  -7   7        0.03        1.04      0.42 o 
   0  -7   7        0.02        0.56      0.54 o 
   1  -7   7        2.35        3.47      0.88 o 
   2  -7   7        6.16        3.11      1.00 o 
   3  -7   7        7.70        7.13      1.22 o 
   4  -7   7       63.50       52.68      2.67 o 
   5  -7   7        1.07       -0.48      0.70 o 
   6  -7   7       58.63       56.24      2.75 o 
  -2  -6   7       27.84       25.86      1.61 o 
  -1  -6   7        4.03        5.28      0.78 o 
   0  -6   7      124.53      121.79      3.39 o 
   1  -6   7        3.07        1.67      0.58 o 
   2  -6   7      119.95      101.71      3.27 o 
   3  -6   7       22.30       31.34      2.63 o 
   4  -6   7       70.09       64.53      2.59 o 
   5  -6   7       23.98       23.07      1.69 o 
   6  -6   7        0.87        0.70      0.74 o 
  -4  -5   7       16.98       21.00      1.51 o 
  -3  -5   7        6.00        6.59      0.80 o 
  -2  -5   7       36.13       29.57      1.53 o 
  -1  -5   7       36.98       39.29      1.69 o 
   0  -5   7        0.00        0.18      0.36 o 
   1  -5   7       40.25       38.01      1.29 o 
   2  -5   7        0.10       -0.08      0.76 o 
   3  -5   7       10.99       11.24      1.22 o 
   4  -5   7        1.11       -0.24      0.70 o 
   5  -5   7        0.20       -0.66      0.68 o 
   6  -5   7        1.77        2.93      0.72 o 
   7  -5   7        1.23        5.22      0.70 o 
  -4  -4   7        2.83        3.69      0.64 o 
  -3  -4   7        7.13        6.79      0.78 o 
  -2  -4   7       11.88       11.77      0.92 o 
  -1  -4   7        0.54        0.94      0.38 o 
   0  -4   7       69.03       60.90      1.31 o 
   1  -4   7        7.63        7.97      0.72 o 
   2  -4   7      174.97      160.88      3.47 o 
   3  -4   7       52.23       51.70      1.99 o 
   4  -4   7       21.50       24.90      1.47 o 
   5  -4   7       39.41       39.65      1.83 o 
   6  -4   7       13.15       15.32      1.14 o 
   7  -4   7        8.89       14.58      0.96 o 
  -5  -3   7       14.94       16.10      0.86 o 
  -4  -3   7       21.13       23.23      3.04 o 
  -3  -3   7        3.89        2.19      1.63 o 
  -2  -3   7       19.40       19.03      0.76 o 
  -1  -3   7       20.58       18.55      0.74 o 
   0  -3   7       54.20       49.65      1.22 o 
   1  -3   7       27.20       22.67      0.90 o 
   2  -3   7       10.09        9.98      1.00 o 
   3  -3   7        0.02       -0.46      0.68 o 
   4  -3   7        0.84        1.33      0.58 o 
   5  -3   7        1.21        0.74      0.44 o 
   7  -3   7        3.40        7.11      0.48 o 
  -6  -2   7        1.33        2.91      0.81 o 
  -5  -2   7        0.24        0.35      0.31 o 
  -4  -2   7        8.87        6.13      0.50 o 
  -3  -2   7        0.19        0.09      0.28 o 
  -2  -2   7        9.52       11.46      0.67 o 
  -1  -2   7      109.35      105.70      8.50 o 
   0  -2   7        0.24        1.09      0.30 o 
   1  -2   7      102.20      106.42      2.59 o 
   2  -2   7        1.34        1.28      0.28 o 
   3  -2   7       48.56       48.71      1.10 o 
   4  -2   7       32.06       30.36      2.73 o 
   5  -2   7       13.50       11.60      0.96 o 
  -6  -1   7        3.73        3.29      0.62 o 
  -5  -1   7        2.11        2.20      0.63 o 
  -4  -1   7       10.82       12.27      2.43 o 
  -3  -1   7       38.78       39.67      0.87 o 
  -2  -1   7        3.77        4.17      0.82 o 
  -1  -1   7       23.18       25.14      7.00 o 
   0  -1   7       13.03       11.49      0.84 o 
   1  -1   7       65.33       66.46      2.08 o 
   2  -1   7       74.04       53.33     27.93 o 
   3  -1   7        3.86        2.59      0.33 o 
   4  -1   7        8.20        8.45      0.66 o 
   5  -1   7        6.26        5.98      0.88 o 
   6  -1   7        1.63        1.97      0.66 o 
  -7   0   7        0.25        0.28      0.74 o 
  -6   0   7        0.04       -0.40      0.68 o 
  -5   0   7        8.69        8.55      0.94 o 
  -4   0   7        8.29        9.52      0.99 o 
  -3   0   7       68.45       76.57      3.82 o 
  -2   0   7       36.80       40.94      1.39 o 
  -1   0   7        0.57        0.42      0.22 o 
   0   0   7      119.56      121.77     12.91 o 
   1   0   7       40.79       55.40      1.33 o 
   2   0   7       36.41       35.19      2.26 o 
   3   0   7       75.26       85.11      3.17 o 
   4   0   7        7.52        9.05      0.98 o 
   5   0   7       41.22       38.77      1.91 o 
   6   0   7        0.43        1.33      0.52 o 
  -7   1   7        0.77        0.64      0.60 o 
  -6   1   7        4.50        4.54      0.88 o 
  -5   1   7        0.14        0.70      0.66 o 
  -4   1   7       11.66       11.48      1.04 o 
  -3   1   7      169.44      161.57     13.88 o 
  -2   1   7       65.13       64.84      1.39 o 
  -1   1   7      156.98      174.18      5.76 o 
   0   1   7       46.53       47.50      1.45 o 
   1   1   7       52.09       49.00      3.40 o 
   2   1   7      165.62      162.90      2.17 o 
   3   1   7        0.10        0.02      0.48 o 
   4   1   7        5.02        3.96      0.80 o 
   5   1   7        1.71        1.69      0.68 o 
  -7   2   7        2.27        2.81      0.94 o 
  -6   2   7        3.03        5.40      0.96 o 
  -5   2   7        4.51        3.41      0.82 o 
  -4   2   7       35.80       31.60      1.59 o 
  -3   2   7        4.38        4.42      0.55 o 
  -2   2   7        1.12        1.20      0.41 o 
  -1   2   7       19.88       18.31      0.82 o 
   0   2   7        1.88        2.39      0.46 o 
   1   2   7        6.31        6.24      0.61 o 
   2   2   7        1.61        2.53      0.68 o 
   3   2   7        0.22       -0.10      0.60 o 
   4   2   7        4.84        7.33      1.10 o 
   5   2   7        1.57        3.01      0.88 o 
  -7   3   7       25.42       30.74      2.11 o 
  -6   3   7       59.31       68.00      2.81 o 
  -5   3   7        3.97        4.26      0.90 o 
  -4   3   7      128.36      118.46      3.01 o 
  -3   3   7       12.98       11.62      1.12 o 
  -2   3   7      192.53      168.69      3.45 o 
  -1   3   7        0.35        0.03      0.40 o 
   0   3   7        0.53       -0.20      0.41 o 
   1   3   7        0.55       -1.00      0.70 o 
   2   3   7        0.24       -0.02      0.82 o 
   3   3   7        3.22        4.32      0.90 o 
   4   3   7        8.93       10.08      1.24 o 
  -7   4   7       26.70       26.58      1.99 o 
  -6   4   7       20.07       20.96      1.67 o 
  -5   4   7       62.94       59.93      2.35 o 
  -4   4   7       13.96       11.73      1.20 o 
  -3   4   7      176.90      163.47      3.61 o 
  -2   4   7        5.70        5.40      1.02 o 
  -1   4   7       91.87       98.48      2.91 o 
   0   4   7        0.35        0.54      0.62 o 
   1   4   7       26.65       40.46      2.35 o 
   2   4   7        0.46        1.61      0.56 o 
   3   4   7        3.59        5.24      0.92 o 
  -7   5   7       37.82       37.73      2.25 o 
  -6   5   7        1.38        1.55      0.80 o 
  -5   5   7       99.85       95.73      2.99 o 
  -4   5   7        0.09        0.28      0.62 o 
  -3   5   7       21.71       21.18      1.49 o 
  -2   5   7        1.59        1.81      0.74 o 
  -1   5   7        0.21        0.28      0.56 o 
   0   5   7       19.99       16.95      1.20 o 
   1   5   7        0.51        0.90      0.48 o 
   2   5   7        1.10        2.07      0.54 o 
  -7   6   7        5.32        4.60      1.20 o 
  -6   6   7        0.00       -0.68      0.54 o 
  -5   6   7        0.95        1.12      0.74 o 
  -4   6   7        0.46        0.56      0.70 o 
  -3   6   7        3.27        2.85      0.92 o 
  -2   6   7       35.17       28.31      1.67 o 
  -1   6   7        1.34        1.77      0.62 o 
   0   6   7       13.91       15.78      1.51 o 
   1   6   7        3.29        4.04      0.76 o 
  -6   7   7        9.95        6.83      1.06 o 
  -5   7   7        7.84        7.17      1.04 o 
  -4   7   7        8.46        5.80      0.94 o 
  -3   7   7        1.66        1.65      0.62 o 
  -2   7   7        1.99        3.47      0.78 o 
  -1   7   7        0.12        1.26      0.48 o 
   2  -8   8        2.46        2.37      0.82 o 
   3  -8   8        1.25        1.04      0.96 o 
   0  -7   8        0.07        0.86      0.48 o 
   1  -7   8        7.39        6.26      0.92 o 
   2  -7   8        0.64       -0.04      0.78 o 
   3  -7   8       12.11       12.85      1.49 o 
   4  -7   8        0.00       -0.56      1.18 o 
   5  -7   8        2.60        1.81      0.88 o 
  -2  -6   8        0.43        1.97      0.46 o 
  -1  -6   8        1.49        2.05      0.56 o 
   0  -6   8        0.01        0.36      0.56 o 
   1  -6   8        0.71        0.56      0.42 o 
   2  -6   8       14.82       12.03      1.28 o 
   3  -6   8        3.63        4.02      1.20 o 
   4  -6   8        4.40        4.56      1.06 o 
   5  -6   8        5.58        3.96      1.08 o 
   6  -6   8        3.58        3.21      0.90 o 
  -3  -5   8        6.98        6.42      0.72 o 
  -2  -5   8        1.05        2.17      0.52 o 
  -1  -5   8       17.56       15.18      1.10 o 
   0  -5   8        8.19        6.57      0.58 o 
   1  -5   8       27.22       25.70      1.06 o 
   2  -5   8       17.76       17.03      1.41 o 
   3  -5   8        0.13        0.34      0.88 o 
   4  -5   8       22.42       22.89      1.59 o 
   5  -5   8       14.56       14.17      1.33 o 
   6  -5   8        5.94        9.06      1.16 o 
  -4  -4   8       15.96       17.35      1.28 o 
  -3  -4   8        0.71        0.66      0.38 o 
  -2  -4   8       81.15       83.38      2.47 o 
  -1  -4   8      109.29      104.34      1.79 o 
   0  -4   8      121.11      111.21      2.31 o 
   1  -4   8      380.96      427.33     17.31 o 
   2  -4   8       70.85       83.56      2.55 o 
   3  -4   8      349.72      388.26      5.62 o 
   4  -4   8        6.77        5.50      0.90 o 
   5  -4   8      105.04      121.33      3.29 o 
   6  -4   8        8.81       11.52      1.00 o 
  -5  -3   8       53.82       53.91      2.25 o 
  -4  -3   8       95.02      124.66      3.81 o 
  -3  -3   8      283.98      291.49      4.74 o 
  -2  -3   8       37.29       34.83      1.04 o 
  -1  -3   8      339.14      307.99      3.01 o 
   0  -3   8       49.64       40.54      1.04 o 
   1  -3   8      156.82      136.55      1.97 o 
   2  -3   8        2.62        1.99      0.50 o 
   3  -3   8        0.76        0.76      0.70 o 
   4  -3   8        0.04       -0.84      0.56 o 
   5  -3   8        0.05       -0.57      0.38 o 
  -6  -2   8       40.27       46.29      1.67 o 
  -5  -2   8       18.62       25.36      3.90 o 
  -4  -2   8       62.05       60.59      1.71 o 
  -3  -2   8        4.88        4.46      0.40 o 
  -2  -2   8      131.38      128.21      2.71 o 
  -1  -2   8       22.56       17.69      3.09 o 
   0  -2   8      118.21      102.55      9.06 o 
   1  -2   8       34.44       33.53      0.98 o 
   2  -2   8        9.61        9.88      0.64 o 
   3  -2   8        4.26        5.10      0.80 o 
   4  -2   8       12.15       12.67      1.24 o 
   5  -2   8        0.54        0.48      0.56 o 
  -6  -1   8       20.23       20.04      1.49 o 
  -5  -1   8        6.34        5.53      0.62 o 
  -4  -1   8        1.98        1.40      0.52 o 
  -3  -1   8       85.97       88.85      3.56 o 
  -2  -1   8        5.74        6.92      0.44 o 
  -1  -1   8       70.22       39.75     17.44 o 
   0  -1   8       48.88       46.80      1.46 o 
   1  -1   8       68.35       61.21      5.58 o 
   2  -1   8       11.80        7.99      4.69 o 
   3  -1   8        0.73       -0.03      0.35 o 
   4  -1   8        8.63        9.35      0.70 o 
   5  -1   8        0.34        0.30      0.48 o 
   6  -1   8        3.10        3.37      0.62 o 
  -6   0   8        2.15        2.49      0.74 o 
  -5   0   8        9.75       10.86      1.16 o 
  -4   0   8        1.31        0.66      0.44 o 
  -3   0   8       21.03       19.77      1.61 o 
  -2   0   8        0.83        0.90      0.39 o 
  -1   0   8        0.01        0.28      0.69 o 
   0   0   8       26.36       19.90      4.96 o 
   1   0   8       10.26       12.21      1.11 o 
   2   0   8       59.27       65.88      6.00 o 
   3   0   8        0.03       -0.29      0.37 o 
   4   0   8        4.01        5.22      0.84 o 
   5   0   8        0.31        0.28      0.52 o 
   6   0   8        2.19        3.39      0.74 o 
  -7   1   8        2.45        3.07      0.88 o 
  -6   1   8        1.16        1.41      0.68 o 
  -5   1   8        0.01       -0.46      0.54 o 
  -4   1   8        8.70        8.37      0.75 o 
  -3   1   8       12.69       10.15      0.67 o 
  -2   1   8        0.10       -0.10      0.35 o 
  -1   1   8        0.99       -0.02      0.31 o 
   0   1   8       92.59       83.38      3.36 o 
   1   1   8        0.04       -0.10      0.31 o 
   2   1   8        1.41        1.06      0.63 o 
   3   1   8        6.04        5.22      0.80 o 
   4   1   8        0.71        0.58      0.54 o 
   5   1   8       34.76       37.22      2.11 o 
  -7   2   8        0.00        0.48      0.74 o 
  -5   2   8        0.40        0.24      0.62 o 
  -4   2   8       16.98       15.62      1.24 o 
  -3   2   8       43.03       39.09      1.21 o 
  -2   2   8       25.19       25.60      2.14 o 
  -1   2   8      229.83      238.45      5.18 o 
   0   2   8       25.66       25.79      2.65 o 
   1   2   8      330.08      301.71     13.69 o 
   2   2   8      192.88      193.39      4.02 o 
   3   2   8      248.03      273.14      5.28 o 
   4   2   8       91.17      100.15      3.39 o 
  -7   3   8       48.31       62.92      3.19 o 
  -6   3   8        1.27        1.04      0.76 o 
  -5   3   8      383.90      374.83      6.06 o 
  -4   3   8      103.18       99.20      3.05 o 
  -3   3   8      770.25      705.79      8.03 o 
  -2   3   8      322.96      326.65     22.54 o 
  -1   3   8      750.89      832.08      8.43 o 
   0   3   8      673.76      746.33      5.80 o 
   1   3   8      295.55      315.36      5.58 o 
   2   3   8      153.28      235.53      5.84 o 
   3   3   8       61.50       67.68      2.85 o 
   4   3   8       24.58       28.79      2.03 o 
  -7   4   8      152.55      185.02      5.16 o 
  -6   4   8       73.26       74.81      2.89 o 
  -5   4   8      261.75      281.89      5.50 o 
  -4   4   8       76.03       67.76      2.47 o 
  -3   4   8      208.88      193.77      3.98 o 
  -2   4   8       56.95       55.35      2.21 o 
  -1   4   8      113.01      102.36      3.05 o 
   0   4   8        1.58        1.45      0.74 o 
   1   4   8       44.76       55.76      2.69 o 
   2   4   8        7.63        9.62      1.16 o 
   3   4   8        1.54        1.41      0.70 o 
  -7   5   8       32.10       33.35      2.23 o 
  -6   5   8        0.41        0.14      0.74 o 
  -5   5   8       13.92       11.87      1.24 o 
  -4   5   8       19.40       16.08      1.35 o 
  -3   5   8        7.56        7.13      1.04 o 
  -2   5   8        3.88        2.57      0.76 o 
  -1   5   8        0.80        0.84      0.58 o 
   0   5   8       22.01       18.09      1.28 o 
   1   5   8        0.81        1.41      0.50 o 
   2   5   8        0.04        0.88      0.52 o 
  -6   6   8        3.16        1.93      0.76 o 
  -5   6   8       14.49       13.97      1.37 o 
  -4   6   8        0.03       -0.36      0.68 o 
  -3   6   8       12.19       12.83      1.29 o 
  -2   6   8        2.62        2.21      0.68 o 
  -1   6   8        3.50        3.77      0.72 o 
   0   6   8        0.18        1.28      0.66 o 
  -4   7   8        1.73        2.49      0.84 o 
  -3   7   8        0.22        1.04      0.50 o 
  -2   7   8        0.88        3.29      0.72 o 
   0  -7   9        1.63        4.52      0.74 o 
   1  -7   9        9.40        9.66      1.10 o 
   2  -7   9        0.55        0.82      0.42 o 
   3  -7   9        4.63        4.84      1.02 o 
   4  -7   9        1.64        0.78      1.47 o 
  -2  -6   9        1.51        3.45      0.56 o 
  -1  -6   9        0.00        1.24      0.44 o 
   0  -6   9        0.49        1.10      0.54 o 
   1  -6   9        4.15        4.30      0.58 o 
   2  -6   9        2.19        2.13      0.54 o 
   3  -6   9       10.90        9.64      1.26 o 
   4  -6   9        1.61        0.72      0.86 o 
   5  -6   9        9.14        8.81      1.24 o 
  -3  -5   9        1.96        3.47      0.50 o 
  -2  -5   9        3.78        4.78      0.70 o 
  -1  -5   9       18.96       19.21      1.24 o 
   0  -5   9        0.77        1.18      0.40 o 
   1  -5   9       25.05       22.17      1.00 o 
   2  -5   9        0.61        0.56      0.44 o 
   3  -5   9       31.36       31.50      1.91 o 
   4  -5   9       32.41       31.56      1.87 o 
   5  -5   9        0.92        0.86      0.82 o 
  -4  -4   9        1.28        3.25      0.54 o 
  -3  -4   9       23.50       25.80      1.43 o 
  -2  -4   9       12.56       13.11      1.00 o 
  -1  -4   9       21.94       22.13      0.90 o 
   0  -4   9      255.69      247.44      5.64 o 
   1  -4   9        3.59        3.53      0.58 o 
   2  -4   9      527.23      531.62     11.06 o 
   3  -4   9      124.68      149.66      2.79 o 
  -5  -3   9        0.80        3.63      0.56 o 
  -4  -3   9      111.60      152.65      4.24 o 
  -3  -3   9       30.90       32.10      1.53 o 
  -2  -3   9      614.04      656.40      5.34 o 
  -1  -3   9      262.22      229.25      2.59 o 
   0  -3   9      632.85      578.32     13.73 o 
   1  -3   9      297.52      303.98      5.04 o 
   2  -3   9      470.84      483.29      6.57 o 
   3  -3   9      184.60      198.29      4.26 o 
   4  -3   9      101.62      123.30      3.77 o 
   5  -3   9       10.06        9.76      1.18 o 
  -5  -2   9       33.87       42.48      1.46 o 
  -4  -2   9      153.52      172.30      3.49 o 
  -3  -2   9       39.34       40.44      2.28 o 
  -2  -2   9      165.51      153.27      3.25 o 
  -1  -2   9        3.35        1.02      0.58 o 
   0  -2   9       86.51       80.55      2.39 o 
   1  -2   9        3.01        1.97      0.62 o 
   2  -2   9       34.45       33.23      1.73 o 
   3  -2   9       16.37       15.68      1.24 o 
   4  -2   9        0.29       -0.10      0.56 o 
   5  -2   9        4.53        6.24      0.92 o 
  -6  -1   9       15.32       18.23      1.49 o 
  -5  -1   9        0.43        0.70      0.58 o 
  -4  -1   9       30.78       32.41      1.20 o 
  -3  -1   9        0.69        0.03      0.41 o 
  -2  -1   9       17.46       21.47      0.89 o 
  -1  -1   9        0.06       -0.36      0.26 o 
   0  -1   9       30.17       36.41      4.25 o 
   1  -1   9        6.04        6.50      0.57 o 
   2  -1   9      120.78       82.72     30.71 o 
   3  -1   9        4.07        5.49      0.54 o 
   4  -1   9       28.82       29.09      1.15 o 
  -6   0   9        0.00       -0.48      0.52 o 
  -5   0   9        3.08        4.08      0.90 o 
  -4   0   9       41.83       49.43      2.93 o 
  -3   0   9        9.52        8.35      0.67 o 
  -2   0   9       81.48       80.85      1.85 o 
  -1   0   9        5.02        4.99      0.69 o 
   0   0   9       48.26       46.29      4.16 o 
   1   0   9        6.46        6.66      0.58 o 
   2   0   9       11.14       12.68      1.33 o 
   3   0   9        0.42        0.24      0.31 o 
   4   0   9        1.74        2.09      0.68 o 
   5   0   9        0.98        1.43      0.54 o 
  -6   1   9        0.39       -0.78      0.52 o 
  -5   1   9        4.13        5.86      1.02 o 
  -4   1   9        5.55        4.60      1.03 o 
  -3   1   9        1.13        0.41      0.43 o 
  -2   1   9       31.47       29.89      1.34 o 
  -1   1   9        1.74        2.55      0.47 o 
   0   1   9        2.63        2.48      0.45 o 
   1   1   9       13.38       13.59      0.81 o 
   2   1   9       24.10       26.94      4.57 o 
   3   1   9        0.98        1.18      0.54 o 
   4   1   9        9.02        9.86      1.14 o 
   5   1   9        2.06        4.58      0.88 o 
  -7   2   9        1.22        1.16      0.82 o 
  -6   2   9        0.01       -0.44      0.64 o 
  -5   2   9       14.96       15.78      1.43 o 
  -4   2   9       29.57       27.95      1.61 o 
  -3   2   9       30.58       30.38      2.70 o 
  -2   2   9       62.81       66.99      6.74 o 
  -1   2   9        7.35        9.28      1.23 o 
   0   2   9       76.31       90.28      7.18 o 
   1   2   9       77.64       72.23      6.00 o 
   2   2   9       39.72       39.33      1.91 o 
   3   2   9      115.56      129.58      3.75 o 
   4   2   9        0.58        2.91      0.84 o 
  -7   3   9        3.55        4.92      1.16 o 
  -6   3   9       44.94       49.37      2.49 o 
  -5   3   9        0.12        0.54      0.82 o 
  -4   3   9      172.50      156.18      3.73 o 
  -3   3   9      126.35      100.01      2.87 o 
  -2   3   9       42.87       43.10      1.65 o 
  -1   3   9      423.38      434.93      8.88 o 
   0   3   9        9.97       10.47      0.83 o 
   1   3   9      409.49      523.72      7.87 o 
   2   3   9       18.15       27.99      2.19 o 
   3   3   9      122.36      132.33      4.10 o 
  -6   4   9       16.37       16.66      1.59 o 
  -5   4   9      100.94       88.94      3.01 o 
  -4   4   9        4.08        3.81      0.88 o 
  -3   4   9      126.44      114.88      3.23 o 
  -2   4   9       14.10       18.35      1.71 o 
  -1   4   9       71.39       64.71      2.51 o 
   0   4   9        5.67        4.96      0.86 o 
   1   4   9        2.22        2.41      0.86 o 
   2   4   9        3.67        4.70      0.94 o 
  -6   5   9        1.41       -0.12      0.72 o 
  -5   5   9        0.12       -0.90      0.64 o 
  -4   5   9        6.64        5.42      0.90 o 
  -3   5   9        5.77        5.26      0.90 o 
  -2   5   9        1.88        1.79      0.64 o 
  -1   5   9       13.87       13.79      1.28 o 
   0   5   9        1.52        1.99      0.58 o 
   1   5   9        8.54       10.96      1.24 o 
  -5   6   9        2.23        2.07      0.76 o 
  -4   6   9        5.19        5.12      1.04 o 
  -3   6   9        7.55        6.95      1.00 o 
  -2   6   9       12.71       14.28      1.33 o 
  -1   6   9       15.92       17.35      1.43 o 
   2  -7  10        4.61        4.26      0.60 o 
   3  -7  10        0.02       -0.20      0.44 o 
  -1  -6  10        0.13        1.97      0.44 o 
   0  -6  10        6.56        7.87      0.92 o 
   1  -6  10        3.15        2.83      0.48 o 
   2  -6  10        2.56        3.01      0.56 o 
   3  -6  10        5.02        4.90      0.66 o 
   4  -6  10        1.98        1.47      0.94 o 
  -2  -5  10        2.15        3.43      0.52 o 
  -1  -5  10        0.80        0.82      0.28 o 
   0  -5  10        3.13        2.51      0.40 o 
   1  -5  10        3.01        3.63      0.52 o 
   2  -5  10        5.89        4.94      0.84 o 
   3  -5  10        2.05        2.27      0.70 o 
   4  -5  10        6.80        8.19      1.12 o 
  -3  -4  10        0.84        2.41      0.46 o 
  -2  -4  10       24.84       33.89      1.85 o 
  -1  -4  10        0.08        0.24      0.28 o 
   0  -4  10       36.02       29.63      1.53 o 
   1  -4  10        0.40        0.18      0.48 o 
   2  -4  10        1.12        1.26      0.62 o 
   3  -4  10        0.48        0.30      0.58 o 
   4  -4  10       37.36       40.09      2.13 o 
   5  -4  10        2.74        2.61      0.80 o 
  -3  -3  10        0.62        1.04      0.50 o 
  -2  -3  10        5.47        6.36      0.88 o 
  -1  -3  10        4.31        4.34      0.64 o 
   0  -3  10      138.06      138.72      3.35 o 
   1  -3  10       66.82       67.44      2.41 o 
   2  -3  10      115.48      126.03      3.45 o 
   3  -3  10       22.08       20.98      1.55 o 
   4  -3  10       57.55       70.69      2.87 o 
   5  -3  10       17.13       18.77      1.51 o 
  -3  -2  10       34.41       39.89      1.95 o 
  -2  -2  10       12.44       13.19      1.06 o 
  -1  -2  10       51.29       39.21      1.57 o 
   0  -2  10        1.84        0.78      0.62 o 
   1  -2  10        0.24       -0.66      0.54 o 
   2  -2  10        1.24        0.66      0.62 o 
   3  -2  10        3.84        3.85      0.90 o 
   4  -2  10        0.11       -0.66      0.44 o 
   5  -2  10        3.01        2.13      0.70 o 
  -5  -1  10        1.90        1.37      0.70 o 
  -4  -1  10        4.56        4.72      0.61 o 
  -3  -1  10        6.70        5.16      0.85 o 
  -2  -1  10        5.69        5.15      0.59 o 
  -1  -1  10        3.99        1.17      0.44 o 
   0  -1  10        0.04       -0.03      0.36 o 
   1  -1  10        7.87        6.83      0.61 o 
   2  -1  10        5.84        5.18      0.84 o 
   3  -1  10        9.37        9.44      0.94 o 
   4  -1  10        0.78        0.28      0.52 o 
  -6   0  10        0.10       -0.48      0.62 o 
  -5   0  10        5.79        7.29      1.14 o 
  -4   0  10        6.76        7.24      0.70 o 
  -3   0  10        0.16        0.47      0.54 o 
  -2   0  10        5.82        4.27      0.54 o 
  -1   0  10        0.67        0.00      0.35 o 
   0   0  10        2.15        1.56      0.42 o 
   1   0  10       19.35       20.27      0.88 o 
   2   0  10        2.21        2.50      0.85 o 
   3   0  10        4.82        5.23      0.56 o 
   4   0  10        0.04        0.40      0.56 o 
  -6   1  10        1.68        3.05      1.00 o 
  -5   1  10        3.87        3.92      0.98 o 
  -4   1  10        3.08        3.10      0.51 o 
  -3   1  10        1.28        1.37      0.61 o 
  -2   1  10        1.16        1.02      0.42 o 
  -1   1  10        5.35        4.97      0.55 o 
   0   1  10        9.31        9.88      0.69 o 
   1   1  10        0.51        0.91      0.68 o 
   2   1  10        0.98        1.03      0.42 o 
   3   1  10        8.72        7.65      0.94 o 
   4   1  10        0.16        1.37      0.64 o 
  -6   2  10        1.31        1.18      0.94 o 
  -5   2  10        0.00       -0.46      0.58 o 
  -4   2  10       12.20       12.45      1.22 o 
  -3   2  10        5.87        6.24      0.68 o 
  -2   2  10        6.92        6.74      0.65 o 
  -1   2  10        5.35        5.18      0.61 o 
   0   2  10        0.00        0.23      0.37 o 
   1   2  10       43.48       42.26      1.29 o 
   2   2  10        1.45        1.87      0.66 o 
   3   2  10        8.95        9.22      1.08 o 
  -6   3  10        1.11        0.24      0.82 o 
  -5   3  10       13.32       13.43      1.39 o 
  -4   3  10        2.00        1.41      0.72 o 
  -3   3  10       34.83       30.08      1.71 o 
  -2   3  10       27.16       27.15      1.17 o 
  -1   3  10       18.90       17.70      0.95 o 
   0   3  10       11.28       13.48      0.87 o 
   1   3  10        7.49        9.96      1.24 o 
   2   3  10        3.50        6.04      1.18 o 
  -6   4  10        2.23        2.21      1.04 o 
  -5   4  10        1.26        0.38      0.76 o 
  -4   4  10        5.35        5.20      1.00 o 
  -3   4  10        0.21        0.94      0.74 o 
  -2   4  10        1.59        1.57      0.82 o 
  -1   4  10        7.64        7.13      1.04 o 
   0   4  10       13.76       13.97      1.26 o 
   1   4  10        1.61        2.77      0.84 o 
  -5   5  10        7.02        6.61      1.12 o 
  -4   5  10        5.33        4.60      0.92 o 
  -3   5  10       29.09       32.89      1.91 o 
  -2   5  10        7.49        6.71      0.98 o 
  -1   5  10       24.01       29.15      1.95 o 
   0   5  10        1.67        2.49      0.74 o 
  -3   6  10        0.48        1.35      0.70 o 
   0  -6  11        8.12        8.31      1.00 o 
   1  -6  11        0.23        0.38      0.46 o 
   2  -6  11        2.83        2.09      0.64 o 
   3  -6  11        1.87        0.98      0.66 o 
  -1  -5  11        1.50        1.16      0.50 o 
   0  -5  11        0.10        0.32      0.52 o 
   1  -5  11        0.08        0.04      0.46 o 
   2  -5  11        0.06        0.54      0.54 o 
   3  -5  11        1.67        2.27      0.76 o 
   4  -5  11        0.02       -0.06      0.50 o 
  -2  -4  11        4.30        5.92      0.82 o 
  -1  -4  11        6.28        5.34      0.70 o 
   0  -4  11        2.09        2.03      0.60 o 
   1  -4  11       12.04       10.18      0.98 o 
   2  -4  11        1.93        1.91      0.72 o 
   3  -4  11       16.90       17.51      1.41 o 
   4  -4  11        4.05        5.20      0.94 o 
   5  -4  11       15.89       16.32      1.51 o 
  -3  -3  11        0.18        0.28      0.50 o 
  -2  -3  11        0.06        0.30      0.42 o 
  -1  -3  11        5.77        5.24      0.74 o 
   0  -3  11        2.61        2.25      0.66 o 
   1  -3  11        4.03        4.24      0.80 o 
   2  -3  11        0.19        0.20      0.54 o 
   3  -3  11       43.44       47.70      2.37 o 
   4  -3  11        0.00       -0.58      0.56 o 
   5  -3  11       12.64       12.01      1.31 o 
  -4  -2  11        0.41        0.62      0.52 o 
  -3  -2  11       13.03       16.52      1.37 o 
  -2  -2  11        0.01       -0.20      0.38 o 
  -1  -2  11       37.10       28.67      1.51 o 
   0  -2  11        8.91        7.35      0.88 o 
   1  -2  11       67.01       67.88      2.53 o 
   2  -2  11       28.49       28.81      1.67 o 
   3  -2  11        9.32        8.13      1.10 o 
   4  -2  11       19.62       20.52      1.53 o 
  -5  -1  11        7.47        7.15      1.06 o 
  -4  -1  11       12.22       13.74      1.37 o 
  -3  -1  11       12.71       12.20      0.80 o 
  -2  -1  11      107.25       96.75      2.83 o 
  -1  -1  11       12.06       12.35      1.18 o 
   0  -1  11       69.53       61.58      2.23 o 
   1  -1  11       33.10       25.68      1.51 o 
   2  -1  11       29.82       31.06      1.81 o 
   3  -1  11       83.89       97.04      3.23 o 
   4  -1  11        3.73        3.53      0.76 o 
  -5   0  11        8.25        8.45      1.16 o 
  -4   0  11       38.33       41.66      1.63 o 
  -3   0  11       86.41       85.00      5.90 o 
  -2   0  11       20.84       16.62      0.91 o 
  -1   0  11       83.45       69.95      2.77 o 
   0   0  11        6.17        4.74      0.59 o 
   1   0  11       86.88       70.98      3.58 o 
   2   0  11        0.96        0.82      0.41 o 
   3   0  11       20.34       18.15      1.14 o 
  -5   1  11       13.97       13.91      1.31 o 
  -4   1  11       37.12       38.70      1.43 o 
  -3   1  11       33.12       30.83      2.20 o 
  -2   1  11       12.93        9.38      0.70 o 
  -1   1  11       11.12       12.12      0.91 o 
   0   1  11       12.42       11.79      0.82 o 
   1   1  11       13.07       12.49      1.42 o 
   2   1  11        1.17        1.14      0.43 o 
   3   1  11        0.91        1.85      0.58 o 
  -5   2  11        0.14        0.14      0.76 o 
  -4   2  11        1.01        0.34      0.58 o 
  -3   2  11       13.66       15.80      2.84 o 
  -2   2  11        0.14        0.43      0.38 o 
  -1   2  11        7.34        7.64      0.94 o 
   0   2  11        0.31        0.60      0.40 o 
   1   2  11       13.92       16.07      0.91 o 
   2   2  11        0.50        1.47      0.62 o 
   3   2  11        0.18        1.67      0.58 o 
  -5   3  11       10.70       10.20      1.18 o 
  -4   3  11        1.73        1.55      0.62 o 
  -3   3  11       13.23       13.40      0.87 o 
  -2   3  11        1.16        1.80      0.45 o 
  -1   3  11        0.34        0.37      0.36 o 
   0   3  11        0.14        0.76      0.37 o 
   1   3  11        0.76        2.03      0.74 o 
   2   3  11        0.07        2.07      0.94 o 
  -5   4  11        0.25       -0.46      0.70 o 
  -4   4  11        0.57        0.22      0.60 o 
  -3   4  11        0.49        0.54      0.68 o 
  -2   4  11        0.31        0.86      0.64 o 
  -1   4  11        3.99        5.78      1.00 o 
   0   4  11        2.86        3.29      0.74 o 
  -4   5  11       20.24       20.76      1.67 o 
  -3   5  11        0.16        0.22      0.82 o 
  -2   5  11       10.40       12.81      1.29 o 
   0  -5  12        0.29        0.34      0.52 o 
   1  -5  12        1.93        2.19      0.62 o 
   2  -5  12        0.72        0.96      0.54 o 
   3  -5  12        0.73        1.04      0.66 o 
  -2  -4  12        4.85        4.88      0.74 o 
  -1  -4  12        7.79        7.17      0.84 o 
   0  -4  12       13.25       16.20      1.33 o 
   1  -4  12        8.48        9.22      1.10 o 
   2  -4  12        7.74        8.43      1.08 o 
   3  -4  12        2.68        2.55      0.76 o 
   4  -4  12        1.83        2.77      0.72 o 
  -3  -3  12        2.01        3.55      0.76 o 
  -2  -3  12        0.09       -0.02      0.38 o 
  -1  -3  12       13.85       11.50      1.00 o 
   0  -3  12        0.64        0.30      0.48 o 
   1  -3  12        1.27        1.28      0.64 o 
   2  -3  12        4.40        4.36      0.74 o 
   3  -3  12        4.79        4.54      0.92 o 
   4  -3  12        0.28       -0.54      0.50 o 
  -3  -2  12        7.21       11.18      1.22 o 
  -2  -2  12        1.22        1.00      0.60 o 
  -1  -2  12        0.31        0.42      0.52 o 
   0  -2  12        0.18        0.74      0.52 o 
   1  -2  12        0.01       -0.42      0.42 o 
   2  -2  12        0.14        0.36      0.56 o 
   3  -2  12        1.05        0.68      0.56 o 
   4  -2  12        2.61        1.97      0.64 o 
  -4  -1  12        0.00        0.06      0.46 o 
  -3  -1  12        4.25        5.00      0.84 o 
  -2  -1  12        0.04        0.08      0.44 o 
  -1  -1  12       18.87       19.29      1.45 o 
   0  -1  12       16.40       14.13      1.16 o 
   1  -1  12        0.91        1.24      0.56 o 
   2  -1  12       27.45       23.61      1.59 o 
   3  -1  12        1.80        1.20      0.66 o 
  -4   0  12        5.95        5.34      0.66 o 
  -3   0  12        0.02        0.24      0.39 o 
  -2   0  12       27.00       23.40      3.99 o 
  -1   0  12       24.46       24.64      1.21 o 
   0   0  12       25.54       19.89      0.99 o 
   1   0  12       12.75       11.26      1.20 o 
   2   0  12       26.54       22.89      1.45 o 
   3   0  12        3.95        3.23      0.68 o 
  -5   1  12        1.79        1.18      0.78 o 
  -4   1  12        1.61        0.87      0.44 o 
  -3   1  12        0.05       -0.12      0.37 o 
  -2   1  12       13.83       11.75      0.82 o 
  -1   1  12        0.02        0.29      0.40 o 
   0   1  12       14.11       12.72      1.05 o 
   1   1  12        8.55        8.61      0.67 o 
   2   1  12        7.80        9.44      0.77 o 
  -5   2  12        1.43        0.44      0.66 o 
  -4   2  12        1.52        1.19      0.44 o 
  -3   2  12        0.11        0.54      0.36 o 
  -2   2  12        0.01        0.42      0.40 o 
  -1   2  12        5.93        4.78      0.61 o 
   0   2  12        0.87        1.00      0.42 o 
   1   2  12        1.75        1.79      0.46 o 
   2   2  12        3.30        5.64      0.94 o 
  -4   3  12        2.34        0.88      0.68 o 
  -3   3  12        0.35        0.80      0.38 o 
  -2   3  12        6.28        6.78      0.80 o 
  -1   3  12        1.56        1.29      0.40 o 
   0   3  12        2.92        2.11      0.49 o 
  -3   4  12        0.24        0.76      0.64 o 
  -2   4  12        0.24        1.31      0.62 o 
  -1   4  12        2.03        3.89      0.53 o 
   0  -4  13        0.28        0.58      0.50 o 
   1  -4  13        2.91        4.62      0.86 o 
   2  -4  13        0.74        0.36      0.54 o 
  -2  -3  13        0.25        0.18      0.48 o 
  -1  -3  13        1.35        0.80      0.54 o 
   0  -3  13        0.08       -0.10      0.42 o 
   1  -3  13        0.05       -0.30      0.54 o 
   2  -3  13        0.29        0.54      0.56 o 
  -2  -2  13        2.57        2.87      0.68 o 
  -1  -2  13        3.07        4.26      0.88 o 
   0  -2  13        1.15        1.10      0.56 o 
   1  -2  13        0.90        1.67      0.56 o 
   2  -2  13        1.86        2.59      0.82 o 
   3  -2  13        0.00       -0.04      0.54 o 
  -3  -1  13        0.62        0.52      0.52 o 
  -2  -1  13        4.11        4.06      0.78 o 
  -1  -1  13        1.42        1.37      0.60 o 
   0  -1  13        8.20        8.91      1.10 o 
   1  -1  13        0.67        0.70      0.56 o 
   2  -1  13        1.60        1.39      0.56 o 
  -3   0  13        1.70        2.81      0.74 o 
  -2   0  13        1.66        2.67      0.82 o 
  -1   0  13        0.50        0.82      0.44 o 
   0   0  13        0.00       -0.34      0.40 o 
   1   0  13        3.76        5.40      0.94 o 
   2   0  13        2.28        4.24      0.86 o 
  -4   1  13        0.18        0.25      0.39 o 
  -3   1  13        7.64        7.11      0.71 o 
  -2   1  13        6.59        8.33      0.72 o 
  -1   1  13        0.19        0.32      0.42 o 
   0   1  13        8.95        8.91      1.04 o 
   1   1  13        0.95        1.74      0.44 o 
  -3   2  13        0.17       -0.04      0.34 o 
  -2   2  13        0.08        0.61      0.41 o 
  -1   2  13        3.31        7.33      0.85 o 
   0   2  13        0.21        0.67      0.37 o 
  -2   3  13        3.06        4.39      1.09 o 
   0  -2  14        0.54        0.44      0.64 o 
  -1  -1  14        0.02        0.26      0.64 o 
   0  -1  14        0.34       -0.38      0.50 o 
  -2   0  14        0.06        0.34      0.62 o 
  -1   0  14        0.00       -0.26      0.42 o 
   0   0  14        0.82        0.80      0.52 o 
                                                 
